# Supplementary material for: Stem Cell-Associated Proteins and Extracellular Matrix Composition of the Human Atrioventricular Junction
Source: Cells. 2024 Dec 11;13(24):2048. doi: 10.3390/cells13242048 (PMC11674807; doi:10.3390/cells13242048)
Supplement: Supplementary file 1 [file cells-13-02048-s001.zip]

Archive with 1 entries (1 files):
- cells-3333252-supplementary.xlsx
