# Supplementary material for: Stem Cell-Associated Proteins and Extracellular Matrix Composition of the Human Atrioventricular Junction
Source: Cells. 2024 Dec 11;13(24):2048. doi: 10.3390/cells13242048 (PMC11674807; doi:10.3390/cells13242048)
Supplement: Supplementary file 1 [file cells-13-02048-s001.zip › cells-3333252-supplementary.xlsx]

## Sheet: Supplementary table 1
Accession	Gene	Protein description	FDR q-value	Log2 Fold Change	Coverage [%]	# Peptides	# PSMs	# Unique Peptides	MW [kDa]	Score Sequest HT	GO Biological process	GO Cellular component	GO Molecular function	GO-slim Biological Process	GO-slim Molecular Function	Reactome Pathways
P01160	NPPA	Natriuretic peptides A	0.00322	6.86	20	4	12	4	16.4	39.65	aortic valve morphogenesis [GO:0003180];cardiac conduction system development [GO:0003161];cardiac muscle hypertrophy in response to stress [GO:0014898];cGMP biosynthetic process [GO:0006182];cGMP-mediated signaling [GO:0019934];female pregnancy [GO:0007565];negative regulation of canonical Wnt signaling pathway [GO:0090090];negative regulation of epidermal growth factor receptor signaling pathwa…	cell projection [GO:0042995];collagen-containing extracellular matrix [GO:0062023];cytoplasm [GO:0005737];extracellular region [GO:0005576];extracellular space [GO:0005615];nucleus [GO:0005634];perikaryon [GO:0043204];protein-containing complex [GO:0032991]	hormone activity [GO:0005179];hormone receptor binding [GO:0051427];neuropeptide hormone activity [GO:0005184];neuropeptide receptor binding [GO:0071855];signaling receptor binding [GO:0005102]	developmental processes;other biological processes;other metabolic processes;protein metabolism;signal transduction;stress response;transport	signal transduction activity or receptor binding	Amyloid fiber formation;Physiological factors;YAP1- and WWTR1 (TAZ)-stimulated gene expression
Q8IUL8	CILP2	Cartilage intermediate layer protein 2	0.0033	6.63	7	7	11	7	126.2	35.92		extracellular exosome [GO:0070062];extracellular space [GO:0005615]
P49747	COMP	Cartilage oligomeric matrix protein	0.00261	6.61	56	28	74	27	82.8	315.58	animal organ morphogenesis [GO:0009887];apoptotic process [GO:0006915];artery morphogenesis [GO:0048844];BMP signaling pathway [GO:0030509];bone mineralization [GO:0030282];cartilage homeostasis [GO:1990079];chondrocyte development [GO:0002063];chondrocyte proliferation [GO:0035988];collagen fibril organization [GO:0030199];growth plate cartilage development [GO:0003417];limb development [GO:0060…	collagen-containing extracellular matrix [GO:0062023];extracellular exosome [GO:0070062];extracellular matrix [GO:0031012];extracellular region [GO:0005576];extracellular space [GO:0005615];protein-containing complex [GO:0032991]	BMP binding [GO:0036122];calcium ion binding [GO:0005509];collagen binding [GO:0005518];extracellular matrix structural constituent [GO:0005201];heparan sulfate proteoglycan binding [GO:0043395];heparin binding [GO:0008201];integrin binding [GO:0005178];protease binding [GO:0002020];proteoglycan binding [GO:0043394]	cell adhesion;cell cycle OR cell proliferation;cell organization and biogenesis;developmental processes;other biological processes;other metabolic processes;protein metabolism;signal transduction;stress response;transport	extracellular structural activity;other molecular function;signal transduction activity or receptor binding	ECM proteoglycans;Integrin cell surface interactions
Q06828	FMOD	Fibromodulin	0.00456	6.08	32	8	31	8	43.2	115.97	collagen fibril organization [GO:0030199];transforming growth factor beta receptor complex assembly [GO:0007181]	collagen-containing extracellular matrix [GO:0062023];extracellular matrix [GO:0031012];extracellular region [GO:0005576];extracellular space [GO:0005615];Golgi lumen [GO:0005796];lysosomal lumen [GO:0043202]		cell organization and biogenesis;signal transduction		Defective B4GALT1 causes B4GALT1-CDG (CDG-2d);Defective CHST6 causes MCDC1;Defective ST3GAL3 causes MCT12 and EIEE15;ECM proteoglycans;Keratan sulfate biosynthesis;Keratan sulfate degradation
O60240	PLIN1	Perilipin-1	0.00113	5.69	39	15	24	15	56	93.14	cellular response to cold [GO:0070417];lipid catabolic process [GO:0016042];lipid metabolic process [GO:0006629]	cytosol [GO:0005829];endoplasmic reticulum [GO:0005783];lipid droplet [GO:0005811]	lipid binding [GO:0008289]	other metabolic processes;stress response	other molecular function	MLL4 and MLL3 complexes regulate expression of PPARG target genes in adipogenesis and hepatic steatosis;NR1H2 & NR1H3 regulate gene expression linked to triglyceride lipolysis in adipose;Transcriptional regulation of white adipocyte differentiation;Triglyceride catabolism
Q15063	POSTN	Periostin	0.00238	5.16	42	32	77	32	93.3	293.64	cell adhesion [GO:0007155];cellular response to vitamin K [GO:0071307];extracellular matrix organization [GO:0030198];regulation of Notch signaling pathway [GO:0008593];tissue development [GO:0009888]	collagen-containing extracellular matrix [GO:0062023];extracellular matrix [GO:0031012];extracellular space [GO:0005615];trans-Golgi network [GO:0005802]	cell adhesion molecule binding [GO:0050839];heparin binding [GO:0008201];metal ion binding [GO:0046872]	cell adhesion;cell organization and biogenesis;developmental processes;other biological processes;stress response	other molecular function
P21810	BGN	Biglycan	0.00623	4.91	48	14	100	14	41.6	394.87	articular cartilage development [GO:0061975];bone development [GO:0060348];peptide cross-linking via chondroitin 4-sulfate glycosaminoglycan [GO:0019800]	cell surface [GO:0009986];collagen-containing extracellular matrix [GO:0062023];extracellular exosome [GO:0070062];extracellular matrix [GO:0031012];extracellular region [GO:0005576];extracellular space [GO:0005615];Golgi lumen [GO:0005796];lysosomal lumen [GO:0043202];sarcolemma [GO:0042383];transport vesicle [GO:0030133]	extracellular matrix binding [GO:0050840];extracellular matrix structural constituent [GO:0005201];extracellular matrix structural constituent conferring compression resistance [GO:0030021];glycosaminoglycan binding [GO:0005539]	developmental processes	extracellular structural activity;other molecular function	ECM proteoglycans;A tetrasaccharide linker sequence is required for GAG synthesis;Chondroitin sulfate biosynthesis;CS/DS degradation;Defective B3GALT6 causes EDSP2 and SEMDJL1;Defective B3GAT3 causes JDSSDHD;Defective B4GALT7 causes EDS, progeroid type;Defective CHST14 causes EDS, musculocontractural type;Defective CHST3 causes SEDCJD;Defective CHSY1 causes TPBS;Dermatan sulfate biosynthesis
P08123	COL1A2	Collagen alpha-2(I) chain	0.00177	4.89	11	12	36	12	129.2	135.04	blood vessel development [GO:0001568];bone mineralization [GO:0030282];cellular response to amino acid stimulus [GO:0071230];collagen fibril organization [GO:0030199];collagen metabolic process [GO:0032963];extracellular matrix assembly [GO:0085029];extracellular matrix organization [GO:0030198];odontogenesis [GO:0042476];protein heterotrimerization [GO:0070208];regulation of blood pressure [GO:0…	collagen type I trimer [GO:0005584];collagen-containing extracellular matrix [GO:0062023];endoplasmic reticulum [GO:0005783];endoplasmic reticulum lumen [GO:0005788];extracellular exosome [GO:0070062];extracellular matrix [GO:0031012];extracellular region [GO:0005576];extracellular space [GO:0005615]	extracellular matrix structural constituent [GO:0005201];extracellular matrix structural constituent conferring tensile strength [GO:0030020];identical protein binding [GO:0042802];metal ion binding [GO:0046872];platelet-derived growth factor binding [GO:0048407];protease binding [GO:0002020];protein-macromolecule adaptor activity [GO:0030674];SMAD binding [GO:0046332]	cell organization and biogenesis;developmental processes;other biological processes;other metabolic processes;signal transduction	extracellular structural activity;other molecular function	Anchoring fibril formation;Cell surface interactions at the vascular wall;Collagen chain trimerization;Collagen degradation;Crosslinking of collagen fibrils;Defective binding of VWF variant to GPIb:IX:V;Defective VWF binding to collagen type I;Defective VWF cleavage by ADAMTS13 variant;ECM proteoglycans;Enhanced binding of GP1BA variant to VWF multimer:collagen;Enhanced cleavage of VWF variant by…
P10915	HAPLN1	Hyaluronan and proteoglycan link protein 1	0.00384	4.81	13	3	6	2	40.1	26.62	cell adhesion [GO:0007155];central nervous system development [GO:0007417];skeletal system development [GO:0001501]	collagen-containing extracellular matrix [GO:0062023];extracellular matrix [GO:0031012];extracellular region [GO:0005576];synapse [GO:0045202]	hyaluronic acid binding [GO:0005540]	cell adhesion;developmental processes;other biological processes	other molecular function	ECM proteoglycans
P51888	PRELP	Prolargin	0.00311	4.6	33	12	76	12	43.8	288.01	cellular senescence [GO:0090398];skeletal system development [GO:0001501]	collagen-containing extracellular matrix [GO:0062023];extracellular exosome [GO:0070062];extracellular matrix [GO:0031012];extracellular region [GO:0005576];extracellular space [GO:0005615];extracellular vesicle [GO:1903561];Golgi lumen [GO:0005796];lysosomal lumen [GO:0043202]	extracellular matrix structural constituent [GO:0005201];extracellular matrix structural constituent conferring compression resistance [GO:0030021];heparin binding [GO:0008201]	developmental processes;other metabolic processes;stress response	extracellular structural activity;other molecular function	Defective B4GALT1 causes B4GALT1-CDG (CDG-2d);Defective CHST6 causes MCDC1;Defective ST3GAL3 causes MCT12 and EIEE15;Keratan sulfate biosynthesis;Keratan sulfate degradation
Q9BXN1	ASPN	Asporin	0.00348	4.45	36	13	41	13	43.4	143.98	bone mineralization [GO:0030282];negative regulation of tooth mineralization [GO:0070171];negative regulation of transforming growth factor beta receptor signaling pathway [GO:0030512];response to fluoride [GO:1902617]	cell projection [GO:0042995];collagen-containing extracellular matrix [GO:0062023];extracellular matrix [GO:0031012];extracellular space [GO:0005615]	calcium ion binding [GO:0005509]	other biological processes	other molecular function	ECM proteoglycans
Q7Z7G0	ABI3BP	Target of Nesh-SH3	0.00202	4.39	21	17	61	17	117.8	220.51	extracellular matrix organization [GO:0030198];positive regulation of cell-substrate adhesion [GO:0010811]	collagen-containing extracellular matrix [GO:0062023];extracellular region [GO:0005576];extracellular space [GO:0005615]		cell organization and biogenesis;other biological processes
Q7Z304	MAMDC2	MAM domain-containing protein 2	0.0047	4.38	11	6	9	6	77.5	32.74		endoplasmic reticulum [GO:0005783];extracellular region [GO:0005576];membrane [GO:0016020]		developmental processes
P20774	OGN	Mimecan	0.00238	4.33	27	8	37	8	33.9	142.79	articular cartilage development [GO:0061975];bone development [GO:0060348];negative regulation of smooth muscle cell proliferation [GO:0048662]	collagen-containing extracellular matrix [GO:0062023];extracellular exosome [GO:0070062];extracellular matrix [GO:0031012];extracellular region [GO:0005576];extracellular space [GO:0005615];extracellular vesicle [GO:1903561];Golgi lumen [GO:0005796];lysosomal lumen [GO:0043202]	growth factor activity [GO:0008083]	developmental processes;other biological processes;signal transduction	signal transduction activity or receptor binding	Defective B4GALT1 causes B4GALT1-CDG (CDG-2d);Defective CHST6 causes MCDC1;Defective ST3GAL3 causes MCT12 and EIEE15;Keratan sulfate biosynthesis;Keratan sulfate degradation
P14555	PLA2G2A	Phospholipase A2, membrane associated	0.00113	4.33	13	3	3	3	16.1	9.11	arachidonic acid secretion [GO:0050482];cytolysis [GO:0019835];defense response to Gram-positive bacterium [GO:0050830];inflammatory response [GO:0006954];intestinal stem cell homeostasis [GO:0036335];lipid catabolic process [GO:0016042];low-density lipoprotein particle remodeling [GO:0034374];phosphatidic acid metabolic process [GO:0046473];phosphatidylcholine metabolic process [GO:0046470];phos…	endoplasmic reticulum [GO:0005783];endoplasmic reticulum membrane [GO:0005789];extracellular exosome [GO:0070062];extracellular region [GO:0005576];extracellular space [GO:0005615];mitochondrial outer membrane [GO:0005741];perinuclear region of cytoplasm [GO:0048471];plasma membrane [GO:0005886];secretory granule [GO:0030141]	calcium ion binding [GO:0005509];calcium-dependent phospholipase A2 activity [GO:0047498];phospholipase A2 activity [GO:0004623];phospholipid binding [GO:0005543]	cell organization and biogenesis;other biological processes;other metabolic processes;stress response;transport	other molecular function	Acyl chain remodelling of PC;Acyl chain remodelling of PE;Acyl chain remodelling of PG;Acyl chain remodelling of PI;Acyl chain remodelling of PS;Antimicrobial peptides;Synthesis of PA
Q92765	FRZB	Secreted frizzled-related protein 3	0.00339	4.28	11	3	5	3	36.2	17.87	canonical Wnt signaling pathway [GO:0060070];cochlea morphogenesis [GO:0090103];convergent extension involved in organogenesis [GO:0060029];epithelial cell development [GO:0002064];hepatocyte differentiation [GO:0070365];negative regulation of canonical Wnt signaling pathway [GO:0090090];negative regulation of cartilage development [GO:0061037];negative regulation of cell development [GO:0010721]…	cytoplasm [GO:0005737];extracellular space [GO:0005615];membrane [GO:0016020]	Wnt-protein binding [GO:0017147]	developmental processes;other biological processes;signal transduction	other molecular function
Q01449	MYL7	Myosin regulatory light chain 2, atrial isoform	0.00274	4.18	57	8	41	8	19.4	151.46	cardiac muscle tissue development [GO:0048738];heart contraction [GO:0060047]	A band [GO:0031672];cytoplasm [GO:0005737];cytosol [GO:0005829];dendritic spine [GO:0043197];myofibril [GO:0030016];myosin complex [GO:0016459]	calcium ion binding [GO:0005509]	developmental processes;other biological processes	other molecular function	Smooth Muscle Contraction
P02452	COL1A1	Collagen alpha-1(I) chain	0.00315	4.15	17	20	64	20	138.8	250.85	blood vessel development [GO:0001568];bone trabecula formation [GO:0060346];cartilage development involved in endochondral bone morphogenesis [GO:0060351];cellular response to amino acid stimulus [GO:0071230];cellular response to epidermal growth factor stimulus [GO:0071364];cellular response to fibroblast growth factor stimulus [GO:0044344];cellular response to fluoride [GO:1902618];cellular res…	collagen type I trimer [GO:0005584];collagen-containing extracellular matrix [GO:0062023];cytoplasm [GO:0005737];endoplasmic reticulum lumen [GO:0005788];extracellular matrix [GO:0031012];extracellular region [GO:0005576];extracellular space [GO:0005615];Golgi apparatus [GO:0005794];secretory granule [GO:0030141]	extracellular matrix structural constituent [GO:0005201];extracellular matrix structural constituent conferring tensile strength [GO:0030020];identical protein binding [GO:0042802];metal ion binding [GO:0046872];platelet-derived growth factor binding [GO:0048407];protease binding [GO:0002020]	cell organization and biogenesis;developmental processes;other biological processes;other metabolic processes;signal transduction;stress response;transport	other molecular function	Anchoring fibril formation;Cell surface interactions at the vascular wall;Collagen chain trimerization;Collagen degradation;Crosslinking of collagen fibrils;Defective binding of VWF variant to GPIb:IX:V;Defective VWF binding to collagen type I;Defective VWF cleavage by ADAMTS13 variant;ECM proteoglycans;Enhanced binding of GP1BA variant to VWF multimer:collagen;Enhanced cleavage of VWF variant by…
Q9NP98	MYOZ1	Myozenin-1	0.00113	4.14	28	5	7	5	31.7	32.95	myofibril assembly [GO:0030239];negative regulation of calcineurin-NFAT signaling cascade [GO:0070885];negative regulation of skeletal muscle tissue regeneration [GO:0043417];negative regulation of transcription by RNA polymerase II [GO:0000122];sarcomere organization [GO:0045214];skeletal muscle fiber adaptation [GO:0043503];skeletal muscle tissue development [GO:0007519];wound healing [GO:00420…	actin cytoskeleton [GO:0015629];nucleus [GO:0005634];pseudopodium [GO:0031143];Z disc [GO:0030018]	actin binding [GO:0003779];FATZ binding [GO:0051373];protein serine/threonine phosphatase inhibitor activity [GO:0004865];telethonin binding [GO:0031433]	cell organization and biogenesis;other biological processes;stress response	cytoskeletal activity;enzyme regulator activity;other molecular function
Q9UKZ9	PCOLCE2	Procollagen C-endopeptidase enhancer 2	0.00421	4.06	13	4	8	4	45.7	27.37	cellular response to leukemia inhibitory factor [GO:1990830]	extracellular region [GO:0005576]	collagen binding [GO:0005518];heparin binding [GO:0008201];peptidase activator activity [GO:0016504]	other biological processes	enzyme regulator activity;other molecular function	Collagen biosynthesis and modifying enzymes
Q99715	COL12A1	Collagen alpha-1(XII) chain	0.00221	3.98	25	57	98	57	332.9	360.13	cell adhesion [GO:0007155];collagen fibril organization [GO:0030199];endodermal cell differentiation [GO:0035987]	collagen type XII trimer [GO:0005595];collagen-containing extracellular matrix [GO:0062023];endoplasmic reticulum lumen [GO:0005788];extracellular exosome [GO:0070062];extracellular region [GO:0005576];extracellular space [GO:0005615];extracellular vesicle [GO:1903561]	extracellular matrix structural constituent conferring tensile strength [GO:0030020]	cell adhesion;cell organization and biogenesis;developmental processes	extracellular structural activity	Assembly of collagen fibrils and other multimeric structures;Collagen chain trimerization;Collagen degradation
P05997	COL5A2	Collagen alpha-2(V) chain	0.00238	3.97	1	2	6	2	144.8	17.31	cellular response to amino acid stimulus [GO:0071230];collagen fibril organization [GO:0030199];extracellular matrix organization [GO:0030198];eye morphogenesis [GO:0048592];negative regulation of endodermal cell differentiation [GO:1903225];ossification [GO:0001503];skeletal system development [GO:0001501];skin development [GO:0043588]	collagen type V trimer [GO:0005588];collagen type XI trimer [GO:0005592];collagen-containing extracellular matrix [GO:0062023];endoplasmic reticulum lumen [GO:0005788];extracellular matrix [GO:0031012];extracellular region [GO:0005576];extracellular space [GO:0005615]	extracellular matrix structural constituent [GO:0005201];extracellular matrix structural constituent conferring tensile strength [GO:0030020];metal ion binding [GO:0046872];SMAD binding [GO:0046332]	cell organization and biogenesis;developmental processes;other biological processes	other molecular function	Assembly of collagen fibrils and other multimeric structures;Collagen chain trimerization;Collagen degradation;ECM proteoglycans;Integrin cell surface interactions;MET activates PTK2 signaling;NCAM1 interactions;Signaling by PDGF;Syndecan interactions
Q76M96	CCDC80	Coiled-coil domain-containing protein 80	0.00796	3.94	14	9	12	9	108.1	47.79	extracellular matrix organization [GO:0030198];positive regulation of cell-substrate adhesion [GO:0010811];response to bacterium [GO:0009617]	basement membrane [GO:0005604];extracellular region [GO:0005576];interstitial matrix [GO:0005614]	fibronectin binding [GO:0001968];heparin binding [GO:0008201]	cell organization and biogenesis;other biological processes	other molecular function
P13611	VCAN	Versican core protein	0.00348	3.93	9	29	58	29	372.6	224.8	cell adhesion [GO:0007155];cell recognition [GO:0008037];central nervous system development [GO:0007417];glial cell migration [GO:0008347];osteoblast differentiation [GO:0001649];skeletal system development [GO:0001501]	collagen-containing extracellular matrix [GO:0062023];endoplasmic reticulum lumen [GO:0005788];extracellular matrix [GO:0031012];extracellular region [GO:0005576];extracellular space [GO:0005615];Golgi lumen [GO:0005796];interphotoreceptor matrix [GO:0033165];lysosomal lumen [GO:0043202];membrane [GO:0016020];photoreceptor outer segment [GO:0001750]	calcium ion binding [GO:0005509];carbohydrate binding [GO:0030246];extracellular matrix structural constituent conferring compression resistance [GO:0030021];glycosaminoglycan binding [GO:0005539];hyaluronic acid binding [GO:0005540]	cell adhesion;developmental processes;other biological processes	enzyme regulator activity;extracellular structural activity;other molecular function	ECM proteoglycans;A tetrasaccharide linker sequence is required for GAG synthesis;Chondroitin sulfate biosynthesis;CS/DS degradation;Defective B3GALT6 causes EDSP2 and SEMDJL1;Defective B3GAT3 causes JDSSDHD;Defective B4GALT7 causes EDS, progeroid type;Defective CHST14 causes EDS, musculocontractural type;Defective CHST3 causes SEDCJD;Defective CHSY1 causes TPBS;Dermatan sulfate biosynthesis;Post…
O75339	CILP	Cartilage intermediate layer protein 1	0.00113	3.86	8	7	16	7	132.5	54.77	cellular response to transforming growth factor beta stimulus [GO:0071560];negative regulation of gene expression [GO:0010629];negative regulation of insulin-like growth factor receptor signaling pathway [GO:0043569];negative regulation of SMAD protein signal transduction [GO:0060392];negative regulation of transforming growth factor beta receptor signaling pathway [GO:0030512]	collagen-containing extracellular matrix [GO:0062023];extracellular exosome [GO:0070062];extracellular space [GO:0005615]		other biological processes		Signaling by Type 1 Insulin-like Growth Factor 1 Receptor (IGF1R)
Q07507	DPT	Dermatopontin	0.00532	3.83	31	5	25	5	24	101.51	cell adhesion [GO:0007155];collagen fibril organization [GO:0030199];negative regulation of cell population proliferation [GO:0008285]	collagen-containing extracellular matrix [GO:0062023];extracellular space [GO:0005615]	extracellular matrix structural constituent [GO:0005201]	cell adhesion;cell organization and biogenesis;other biological processes	extracellular structural activity
Q14767	LTBP2	Latent-transforming growth factor beta-binding protein 2	0.00279	3.72	17	25	50	25	194.9	186.16	protein secretion [GO:0009306];protein targeting [GO:0006605];supramolecular fiber organization [GO:0097435];transforming growth factor beta receptor signaling pathway [GO:0007179]	collagen-containing extracellular matrix [GO:0062023];extracellular exosome [GO:0070062];extracellular matrix [GO:0031012];extracellular region [GO:0005576];extracellular space [GO:0005615]	calcium ion binding [GO:0005509];growth factor binding [GO:0019838];heparin binding [GO:0008201];microfibril binding [GO:0050436]	cell organization and biogenesis;other biological processes;signal transduction;transport	other molecular function	Molecules associated with elastic fibres;TGF-beta receptor signaling activates SMADs
Q8IUX7	AEBP1	Adipocyte enhancer-binding protein 1	0.00272	3.7	17	15	34	14	130.8	146.39	negative regulation of transcription by RNA polymerase II [GO:0000122];proteolysis [GO:0006508];regulation of collagen fibril organization [GO:1904026]	collagen-containing extracellular matrix [GO:0062023];cytoplasm [GO:0005737];extracellular exosome [GO:0070062];extracellular region [GO:0005576];extracellular space [GO:0005615];nucleus [GO:0005634]	calmodulin binding [GO:0005516];carboxypeptidase activity [GO:0004180];collagen binding [GO:0005518];DNA-binding transcription repressor activity, RNA polymerase II-specific [GO:0001227];RNA polymerase II transcription regulatory region sequence-specific DNA binding [GO:0000977];zinc ion binding [GO:0008270]	other biological processes;other metabolic processes;protein metabolism	nucleic acid binding activity;other molecular function
A6NMZ7	COL6A6	Collagen alpha-6(VI) chain	0.00184	3.69	13	24	35	24	247	124.89	cell adhesion [GO:0007155];extracellular matrix organization [GO:0030198]	collagen trimer [GO:0005581];collagen-containing extracellular matrix [GO:0062023];extracellular matrix [GO:0031012];extracellular region [GO:0005576]		cell adhesion		Assembly of collagen fibrils and other multimeric structures;Collagen chain trimerization;Collagen degradation;ECM proteoglycans;Integrin cell surface interactions;NCAM1 interactions;Signaling by PDGF
P22105	TNXB	Tenascin-X	0.00176	3.67	32	92	203	92	458.1	766.83	actin cytoskeleton organization [GO:0030036];cell adhesion [GO:0007155];cell-cell adhesion [GO:0098609];cell-matrix adhesion [GO:0007160];collagen fibril organization [GO:0030199];collagen metabolic process [GO:0032963];elastic fiber assembly [GO:0048251];extracellular matrix organization [GO:0030198];fatty acid metabolic process [GO:0006631];positive regulation of cell fate determination [GO:190…	collagen-containing extracellular matrix [GO:0062023];extracellular exosome [GO:0070062];extracellular matrix [GO:0031012];extracellular region [GO:0005576];extracellular space [GO:0005615];tenascin complex [GO:0090733]	collagen binding [GO:0005518];collagen fibril binding [GO:0098633];extracellular matrix structural constituent [GO:0005201];heparin binding [GO:0008201];integrin binding [GO:0005178]	cell adhesion;cell organization and biogenesis;developmental processes;other biological processes;other metabolic processes	extracellular structural activity;other molecular function;signal transduction activity or receptor binding	ECM proteoglycans
Q15113	PCOLCE	Procollagen C-endopeptidase enhancer 1	0.0022	3.64	21	6	10	6	47.9	37.01	collagen biosynthetic process [GO:0032964];proteolysis [GO:0006508]	extracellular exosome [GO:0070062];extracellular region [GO:0005576];extracellular space [GO:0005615]	collagen binding [GO:0005518];heparin binding [GO:0008201];peptidase activator activity [GO:0016504]	other metabolic processes;protein metabolism	enzyme regulator activity;other molecular function	Collagen biosynthesis and modifying enzymes;Crosslinking of collagen fibrils
P07585	DCN	Decorin	0.00162	3.55	28	12	67	12	39.7	242.26	animal organ morphogenesis [GO:0009887];negative regulation of angiogenesis [GO:0016525];negative regulation of endothelial cell migration [GO:0010596];negative regulation of vascular endothelial growth factor signaling pathway [GO:1900747];peptide cross-linking via chondroitin 4-sulfate glycosaminoglycan [GO:0019800];positive regulation of autophagy [GO:0010508];positive regulation of macroautop…	collagen-containing extracellular matrix [GO:0062023];extracellular region [GO:0005576];extracellular space [GO:0005615];Golgi lumen [GO:0005796];lysosomal lumen [GO:0043202]	extracellular matrix binding [GO:0050840];extracellular matrix structural constituent conferring compression resistance [GO:0030021];glycosaminoglycan binding [GO:0005539];RNA binding [GO:0003723]	other biological processes	extracellular structural activity;other molecular function	Degradation of the extracellular matrix;A tetrasaccharide linker sequence is required for GAG synthesis;Chondroitin sulfate biosynthesis;CS/DS degradation;Defective B3GALT6 causes EDSP2 and SEMDJL1;Defective B3GAT3 causes JDSSDHD;Defective B4GALT7 causes EDS, progeroid type;Defective CHST14 causes EDS, musculocontractural type;Defective CHST3 causes SEDCJD;Defective CHSY1 causes TPBS;Dermatan sul…
P10620	MGST1	Microsomal glutathione S-transferase 1	0.00137	3.49	19	3	5	3	17.6	20.64	cellular response to lipid hydroperoxide [GO:0071449];glutathione transport [GO:0034635]	azurophil granule membrane [GO:0035577];endoplasmic reticulum [GO:0005783];endoplasmic reticulum membrane [GO:0005789];membrane [GO:0016020];mitochondrial outer membrane [GO:0005741];mitochondrion [GO:0005739];peroxisomal membrane [GO:0005778];plasma membrane [GO:0005886]	glutathione peroxidase activity [GO:0004602];glutathione transferase activity [GO:0004364]	other biological processes;stress response;transport	other molecular function	Aflatoxin activation and detoxification;Glutathione conjugation;Neutrophil degranulation
P12110	COL6A2	Collagen alpha-2(VI) chain	0.0012	3.48	30	30	135	30	108.5	512.21	cell adhesion [GO:0007155];response to glucose [GO:0009749]	collagen trimer [GO:0005581];collagen-containing extracellular matrix [GO:0062023];endoplasmic reticulum lumen [GO:0005788];extracellular exosome [GO:0070062];extracellular region [GO:0005576];extracellular space [GO:0005615];extracellular vesicle [GO:1903561];protein-containing complex [GO:0032991];sarcolemma [GO:0042383]	collagen binding [GO:0005518];extracellular matrix structural constituent conferring tensile strength [GO:0030020]	cell adhesion;other biological processes;signal transduction	other molecular function	Assembly of collagen fibrils and other multimeric structures;Collagen chain trimerization;Collagen degradation;ECM proteoglycans;Integrin cell surface interactions;NCAM1 interactions;Signaling by PDGF
P51884	LUM	Lumican	0.00209	3.38	41	14	75	14	38.4	263.73	collagen fibril organization [GO:0030199];positive regulation of transcription by RNA polymerase II [GO:0045944];positive regulation of transforming growth factor beta1 production [GO:0032914];visual perception [GO:0007601]	collagen-containing extracellular matrix [GO:0062023];extracellular exosome [GO:0070062];extracellular matrix [GO:0031012];extracellular region [GO:0005576];extracellular space [GO:0005615];fibrillar collagen trimer [GO:0005583];Golgi lumen [GO:0005796];lysosomal lumen [GO:0043202]	collagen binding [GO:0005518];extracellular matrix structural constituent [GO:0005201];extracellular matrix structural constituent conferring compression resistance [GO:0030021]	cell organization and biogenesis;other biological processes	extracellular structural activity;other molecular function	Defective B4GALT1 causes B4GALT1-CDG (CDG-2d);Defective CHST6 causes MCDC1;Defective ST3GAL3 causes MCT12 and EIEE15;ECM proteoglycans;Integrin cell surface interactions;Keratan sulfate biosynthesis;Keratan sulfate degradation
P49746	THBS3	Thrombospondin-3	0.00202	3.34	8	5	7	4	104.1	28.27	bone trabecula formation [GO:0060346];cell-matrix adhesion [GO:0007160];growth plate cartilage development [GO:0003417];ossification involved in bone maturation [GO:0043931]	collagen-containing extracellular matrix [GO:0062023];extracellular region [GO:0005576];perinuclear region of cytoplasm [GO:0048471]	calcium ion binding [GO:0005509];heparin binding [GO:0008201]	cell adhesion;developmental processes	other molecular function	Signaling by PDGF
P52895	AKR1C2	Aldo-keto reductase family 1 member C2	0.00152	3.32	25	7	12	5	36.7	42.4	cellular response to jasmonic acid stimulus [GO:0071395];cellular response to prostaglandin D stimulus [GO:0071799];daunorubicin metabolic process [GO:0044597];digestion [GO:0007586];doxorubicin metabolic process [GO:0044598];epithelial cell differentiation [GO:0030855];G protein-coupled receptor signaling pathway [GO:0007186];positive regulation of cell population proliferation [GO:0008284];posi…	cytosol [GO:0005829]	17-beta-hydroxysteroid dehydrogenase (NAD+) activity [GO:0044594];alditol:NADP+ 1-oxidoreductase activity [GO:0004032];androstan-3-alpha,17-beta-diol dehydrogenase activity [GO:0047044];androsterone dehydrogenase activity [GO:0047023];bile acid binding [GO:0032052];carboxylic acid binding [GO:0031406];indanol dehydrogenase activity [GO:0047718];ketosteroid monooxygenase activity [GO:0047086];oxid…	other biological processes;other metabolic processes;signal transduction	other molecular function	Synthesis of bile acids and bile salts via 24-hydroxycholesterol;Synthesis of bile acids and bile salts via 27-hydroxycholesterol;Synthesis of bile acids and bile salts via 7alpha-hydroxycholesterol
P49327	FASN	Fatty acid synthase	0.00164	3.3	22	42	58	42	273.3	212.12	cellular response to interleukin-4 [GO:0071353];establishment of endothelial intestinal barrier [GO:0090557];ether lipid biosynthetic process [GO:0008611];fatty acid biosynthetic process [GO:0006633];fatty acid metabolic process [GO:0006631];glandular epithelial cell development [GO:0002068];inflammatory response [GO:0006954];mammary gland development [GO:0030879];modulation by host of viral proc…	cytoplasm [GO:0005737];cytosol [GO:0005829];extracellular exosome [GO:0070062];glycogen granule [GO:0042587];Golgi apparatus [GO:0005794];melanosome [GO:0042470];membrane [GO:0016020];plasma membrane [GO:0005886]	(3R)-hydroxymyristoyl-[acyl-carrier-protein] dehydratase activity [GO:0008659];[acyl-carrier-protein] S-acetyltransferase activity [GO:0004313];[acyl-carrier-protein] S-malonyltransferase activity [GO:0004314];3-hydroxydecanoyl-[acyl-carrier-protein] dehydratase activity [GO:0008693];3-hydroxyoctanoyl-[acyl-carrier-protein] dehydratase activity [GO:0047451];3-hydroxypalmitoyl-[acyl-carrier-protei…	other biological processes;other metabolic processes;stress response	other molecular function	Activation of gene expression by SREBF (SREBP);ChREBP activates metabolic gene expression;Fatty acyl-CoA biosynthesis;NR1H2 & NR1H3 regulate gene expression linked to lipogenesis;Vitamin B5 (pantothenate) metabolism
P05154	SERPINA5	Plasma serine protease inhibitor	0.00421	3.3	9	3	5	3	45.6	16.77	fusion of sperm to egg plasma membrane involved in single fertilization [GO:0007342];lipid transport [GO:0006869];negative regulation of endopeptidase activity [GO:0010951];negative regulation of hydrolase activity [GO:0051346];spermatogenesis [GO:0007283]	acrosomal membrane [GO:0002080];external side of plasma membrane [GO:0009897];extracellular exosome [GO:0070062];extracellular region [GO:0005576];extracellular space [GO:0005615];membrane [GO:0016020];platelet alpha granule [GO:0031091];platelet dense tubular network [GO:0031094];protein C inhibitor-coagulation factor V complex [GO:0097181];protein C inhibitor-coagulation factor Xa complex [GO:0…	acrosin binding [GO:0032190];glycosaminoglycan binding [GO:0005539];heparin binding [GO:0008201];phosphatidylcholine binding [GO:0031210];protease binding [GO:0002020];retinoic acid binding [GO:0001972];serine-type endopeptidase inhibitor activity [GO:0004867]	cell organization and biogenesis;other biological processes;transport	enzyme regulator activity;other molecular function	Common Pathway of Fibrin Clot Formation;Intrinsic Pathway of Fibrin Clot Formation
Q9NR99	MXRA5	Matrix-remodeling-associated protein 5	0.00597	3.28	5	9	14	9	312	53.57	response to transforming growth factor beta [GO:0071559]	collagen-containing extracellular matrix [GO:0062023];extracellular exosome [GO:0070062];extracellular region [GO:0005576]	extracellular matrix structural constituent [GO:0005201]	other biological processes
Q6UWY5	OLFML1	Olfactomedin-like protein 1	0.00557	3.21	24	8	10	8	45.9	35.81	signal transduction [GO:0007165]	extracellular space [GO:0005615]		signal transduction
Q05707	COL14A1	Collagen alpha-1(XIV) chain	0.00235	3.13	18	26	39	26	193.4	145.97	cell-cell adhesion [GO:0098609];collagen fibril organization [GO:0030199];extracellular matrix organization [GO:0030198]	collagen trimer [GO:0005581];collagen type XIV trimer [GO:0005596];collagen-containing extracellular matrix [GO:0062023];endoplasmic reticulum lumen [GO:0005788];extracellular matrix [GO:0031012];extracellular region [GO:0005576];extracellular space [GO:0005615];interstitial matrix [GO:0005614]	collagen binding [GO:0005518];extracellular matrix structural constituent [GO:0005201];extracellular matrix structural constituent conferring tensile strength [GO:0030020];protein-macromolecule adaptor activity [GO:0030674];RNA binding [GO:0003723]	cell adhesion;cell organization and biogenesis;developmental processes;other biological processes	extracellular structural activity;other molecular function	Assembly of collagen fibrils and other multimeric structures;Collagen chain trimerization;Collagen degradation
P36955	SERPINF1	Pigment epithelium-derived factor	0.00164	3.06	35	12	31	12	46.3	123.45	aging [GO:0007568];cellular response to cobalt ion [GO:0071279];cellular response to dexamethasone stimulus [GO:0071549];cellular response to glucose stimulus [GO:0071333];cellular response to retinoic acid [GO:0071300];epithelial cell proliferation involved in prostate gland development [GO:0060767];kidney development [GO:0001822];negative regulation of angiogenesis [GO:0016525];negative regulat…	axon hillock [GO:0043203];basement membrane [GO:0005604];collagen-containing extracellular matrix [GO:0062023];extracellular exosome [GO:0070062];extracellular region [GO:0005576];extracellular space [GO:0005615];melanosome [GO:0042470];perinuclear region of cytoplasm [GO:0048471]	serine-type endopeptidase inhibitor activity [GO:0004867]	cell cycle OR cell proliferation;developmental processes;other biological processes	enzyme regulator activity
P13533	MYH6	Myosin-6	0.00548	3.05	63	160	2053	48	223.6	7957.75	adult heart development [GO:0007512];ATP metabolic process [GO:0046034];atrial cardiac muscle tissue morphogenesis [GO:0055009];cardiac muscle cell development [GO:0055013];cardiac muscle contraction [GO:0060048];cardiac muscle hypertrophy in response to stress [GO:0014898];in utero embryonic development [GO:0001701];muscle contraction [GO:0006936];muscle filament sliding [GO:0030049];myofibril a…	cytosol [GO:0005829];muscle myosin complex [GO:0005859];myofibril [GO:0030016];myosin complex [GO:0016459];myosin filament [GO:0032982];myosin II complex [GO:0016460];sarcomere [GO:0030017];stress fiber [GO:0001725];Z disc [GO:0030018]	actin filament binding [GO:0051015];ATP binding [GO:0005524];calmodulin binding [GO:0005516];microfilament motor activity [GO:0000146];myosin phosphatase activity [GO:0017018];protein kinase binding [GO:0019901]	cell organization and biogenesis;developmental processes;other biological processes;other metabolic processes;stress response	cytoskeletal activity;other molecular function	Striated Muscle Contraction
Q9NQ79	CRTAC1	Cartilage acidic protein 1	0.00168	3.02	5	2	5	2	71.4	18.7	axonal fasciculation [GO:0007413]	extracellular exosome [GO:0070062]	calcium ion binding [GO:0005509]	cell organization and biogenesis;developmental processes	other molecular function
P07093	SERPINE2	Glia-derived nexin	0.00504	3	24	8	17	8	44	57.01	cell differentiation [GO:0030154];cerebellar granular layer morphogenesis [GO:0021683];detection of mechanical stimulus involved in sensory perception [GO:0050974];innervation [GO:0060384];long-term synaptic potentiation [GO:0060291];mating plug formation [GO:0042628];negative regulation of blood coagulation [GO:0030195];negative regulation of cell growth [GO:0030308];negative regulation of cell …	collagen-containing extracellular matrix [GO:0062023];cytosol [GO:0005829];extracellular region [GO:0005576];extracellular space [GO:0005615];extracellular vesicle [GO:1903561];extrinsic component of external side of plasma membrane [GO:0031232];neuromuscular junction [GO:0031594];platelet alpha granule [GO:0031091]	glycosaminoglycan binding [GO:0005539];heparin binding [GO:0008201];serine-type endopeptidase inhibitor activity [GO:0004867];signaling receptor binding [GO:0005102]	cell organization and biogenesis;developmental processes;other biological processes;other metabolic processes;protein metabolism;stress response;transport	enzyme regulator activity;other molecular function;signal transduction activity or receptor binding	Common Pathway of Fibrin Clot Formation;Dissolution of Fibrin Clot;Intrinsic Pathway of Fibrin Clot Formation
P12109	COL6A1	Collagen alpha-1(VI) chain	0.00135	3	35	33	217	33	108.5	893.25	cell adhesion [GO:0007155];cellular response to amino acid stimulus [GO:0071230];endodermal cell differentiation [GO:0035987];osteoblast differentiation [GO:0001649]	collagen type VI trimer [GO:0005589];collagen-containing extracellular matrix [GO:0062023];endoplasmic reticulum lumen [GO:0005788];extracellular exosome [GO:0070062];extracellular region [GO:0005576];extracellular space [GO:0005615];lysosomal membrane [GO:0005765];membrane [GO:0016020];protein-containing complex [GO:0032991];sarcolemma [GO:0042383]	collagen binding [GO:0005518];extracellular matrix structural constituent conferring tensile strength [GO:0030020];platelet-derived growth factor binding [GO:0048407]	cell adhesion;cell cycle OR cell proliferation;cell organization and biogenesis;developmental processes;other biological processes;other metabolic processes;signal transduction;stress response;transport	extracellular structural activity;other molecular function	Assembly of collagen fibrils and other multimeric structures;Collagen chain trimerization;Collagen degradation;ECM proteoglycans;Integrin cell surface interactions;NCAM1 interactions;Signaling by PDGF
P23142	FBLN1	Fibulin-1	0.00135	2.95	24	14	38	14	77.2	155.08	blood coagulation, fibrin clot formation [GO:0072378];embryo implantation [GO:0007566];extracellular matrix organization [GO:0030198];negative regulation of cell adhesion [GO:0007162];negative regulation of cell motility [GO:2000146];negative regulation of ERK1 and ERK2 cascade [GO:0070373];negative regulation of protein phosphorylation [GO:0001933];negative regulation of stem cell proliferation …	basement membrane [GO:0005604];collagen-containing extracellular matrix [GO:0062023];elastic fiber [GO:0071953];extracellular exosome [GO:0070062];extracellular matrix [GO:0031012];extracellular region [GO:0005576];extracellular space [GO:0005615]	calcium ion binding [GO:0005509];extracellular matrix structural constituent [GO:0005201];fibrinogen binding [GO:0070051];fibronectin binding [GO:0001968];identical protein binding [GO:0042802];integrin binding [GO:0005178];peptidase activator activity [GO:0016504];protein C-terminus binding [GO:0008022];protein-containing complex binding [GO:0044877]	cell organization and biogenesis;developmental processes;other biological processes;other metabolic processes;protein metabolism;stress response	enzyme regulator activity;extracellular structural activity;other molecular function;signal transduction activity or receptor binding	Molecules associated with elastic fibres
O43854	EDIL3	EGF-like repeat and discoidin I-like domain-containing protein 3	0.00434	2.95	4	2	3	2	53.7	9.9	cell adhesion [GO:0007155];positive regulation of cell-substrate adhesion [GO:0010811]	collagen-containing extracellular matrix [GO:0062023];extracellular exosome [GO:0070062];extracellular vesicle [GO:1903561]	calcium ion binding [GO:0005509];integrin binding [GO:0005178]	cell adhesion;other biological processes	other molecular function;signal transduction activity or receptor binding
P12111	COL6A3	Collagen alpha-3(VI) chain	0.0012	2.94	39	118	523	118	343.5	1882.17	cell adhesion [GO:0007155];muscle organ development [GO:0007517];negative regulation of peptidase activity [GO:0010466]	collagen type VI trimer [GO:0005589];collagen-containing extracellular matrix [GO:0062023];endoplasmic reticulum lumen [GO:0005788];extracellular exosome [GO:0070062];extracellular matrix [GO:0031012];extracellular region [GO:0005576];extracellular space [GO:0005615];extracellular vesicle [GO:1903561];sarcolemma [GO:0042383]	extracellular matrix structural constituent conferring tensile strength [GO:0030020];serine-type endopeptidase inhibitor activity [GO:0004867]	cell adhesion;other biological processes;signal transduction	enzyme regulator activity;extracellular structural activity	Assembly of collagen fibrils and other multimeric structures;Collagen chain trimerization;Collagen degradation;ECM proteoglycans;Integrin cell surface interactions;NCAM1 interactions;Signaling by PDGF
O75900	MMP23B	Matrix metalloproteinase-23	0.00293	2.91	3	1	2	1	43.9	6.41	collagen catabolic process [GO:0030574];extracellular matrix organization [GO:0030198];proteolysis [GO:0006508];reproduction [GO:0000003]	collagen-containing extracellular matrix [GO:0062023];endoplasmic reticulum membrane [GO:0005789];extracellular matrix [GO:0031012];extracellular space [GO:0005615]	metalloendopeptidase activity [GO:0004222];metallopeptidase activity [GO:0008237];zinc ion binding [GO:0008270]	cell organization and biogenesis;other metabolic processes;protein metabolism	other molecular function
P10909	CLU	Clusterin	0.00466	2.91	30	14	65	14	52.5	223.04	cell morphogenesis [GO:0000902];central nervous system myelin maintenance [GO:0032286];chaperone-mediated protein complex assembly [GO:0051131];chaperone-mediated protein folding [GO:0061077];complement activation [GO:0006956];complement activation, classical pathway [GO:0006958];immune complex clearance [GO:0002434];innate immune response [GO:0045087];intrinsic apoptotic signaling pathway [GO:00…	apical dendrite [GO:0097440];blood microparticle [GO:0072562];cell surface [GO:0009986];chromaffin granule [GO:0042583];collagen-containing extracellular matrix [GO:0062023];cytoplasm [GO:0005737];cytosol [GO:0005829];extracellular exosome [GO:0070062];extracellular region [GO:0005576];extracellular space [GO:0005615];Golgi apparatus [GO:0005794];intracellular membrane-bounded organelle [GO:00432…	amyloid-beta binding [GO:0001540];chaperone binding [GO:0051087];low-density lipoprotein particle receptor binding [GO:0050750];misfolded protein binding [GO:0051787];protein carrier chaperone [GO:0140597];protein heterodimerization activity [GO:0046982];protein-containing complex binding [GO:0044877];signaling receptor binding [GO:0005102];tau protein binding [GO:0048156];ubiquitin protein ligas…	cell cycle OR cell proliferation;cell organization and biogenesis;developmental processes;other biological processes;other metabolic processes;protein metabolism;signal transduction;stress response;transport	cytoskeletal activity;other molecular function;signal transduction activity or receptor binding	Antimicrobial peptides;Platelet degranulation;Regulation of Complement cascade;Terminal pathway of complement
P55083	MFAP4	Microfibril-associated glycoprotein 4	0.00386	2.9	10	2	12	2	28.6	44.94	cell adhesion [GO:0007155];cellular response to UV-B [GO:0071493];complement activation, lectin pathway [GO:0001867];elastic fiber assembly [GO:0048251];regulation of collagen metabolic process [GO:0010712];supramolecular fiber organization [GO:0097435];UV protection [GO:0009650]	collagen-containing extracellular matrix [GO:0062023];elastic fiber [GO:0071953];extracellular region [GO:0005576];extracellular space [GO:0005615];microfibril [GO:0001527]	antigen binding [GO:0003823];carbohydrate derivative binding [GO:0097367];signaling receptor binding [GO:0005102]	cell adhesion;cell organization and biogenesis;other biological processes		Molecules associated with elastic fibres
P04004	VTN	Vitronectin	0.0126	2.89	12	5	15	5	54.3	49.05	cell adhesion [GO:0007155];cell adhesion mediated by integrin [GO:0033627];cell migration [GO:0016477];cell-matrix adhesion [GO:0007160];endodermal cell differentiation [GO:0035987];extracellular matrix organization [GO:0030198];immune response [GO:0006955];liver regeneration [GO:0097421];negative regulation of blood coagulation [GO:0030195];negative regulation of endopeptidase activity [GO:00109…	alphav-beta3 integrin-vitronectin complex [GO:0071062];basement membrane [GO:0005604];blood microparticle [GO:0072562];collagen-containing extracellular matrix [GO:0062023];endoplasmic reticulum [GO:0005783];extracellular exosome [GO:0070062];extracellular region [GO:0005576];extracellular space [GO:0005615];Golgi lumen [GO:0005796];intracellular membrane-bounded organelle [GO:0043231];peptidase …	collagen binding [GO:0005518];extracellular matrix binding [GO:0050840];extracellular matrix structural constituent [GO:0005201];heparin binding [GO:0008201];identical protein binding [GO:0042802];integrin binding [GO:0005178];polysaccharide binding [GO:0030247];scavenger receptor activity [GO:0005044]	cell adhesion;cell organization and biogenesis;developmental processes;other biological processes;transport	extracellular structural activity;other molecular function;signal transduction activity or receptor binding	ECM proteoglycans;Integrin cell surface interactions;Molecules associated with elastic fibres;Regulation of Complement cascade;Syndecan interactions
P02743	APCS	Serum amyloid P-component	0.00179	2.88	28	8	28	8	25.4	101.07	acute-phase response [GO:0006953];chaperone-mediated protein complex assembly [GO:0051131];innate immune response [GO:0045087];negative regulation by host of viral exo-alpha-sialidase activity [GO:0044869];negative regulation by host of viral glycoprotein metabolic process [GO:0044871];negative regulation of acute inflammatory response [GO:0002674];negative regulation of exo-alpha-sialidase activ…	blood microparticle [GO:0072562];collagen-containing extracellular matrix [GO:0062023];extracellular exosome [GO:0070062];extracellular region [GO:0005576];extracellular space [GO:0005615];nucleus [GO:0005634]	calcium ion binding [GO:0005509];carbohydrate binding [GO:0030246];complement component C1q complex binding [GO:0001849];identical protein binding [GO:0042802];unfolded protein binding [GO:0051082];virion binding [GO:0046790]	cell organization and biogenesis;other biological processes;other metabolic processes;protein metabolism;stress response	other molecular function	Amyloid fiber formation
P19237	TNNI1	Troponin I, slow skeletal muscle	0.00155	2.85	21	4	16	4	21.7	54.56	cardiac muscle contraction [GO:0060048];muscle contraction [GO:0006936];regulation of striated muscle contraction [GO:0006942];skeletal muscle contraction [GO:0003009];transition between fast and slow fiber [GO:0014883];ventricular cardiac muscle tissue morphogenesis [GO:0055010]	cytosol [GO:0005829];troponin complex [GO:0005861]	actin binding [GO:0003779]	developmental processes;other biological processes	cytoskeletal activity	Striated Muscle Contraction
Q5SYB0	FRMPD1	FERM and PDZ domain-containing protein 1	0.00276	2.85	0	1	2	1	173.3	5.54	establishment of protein localization to membrane [GO:0090150];regulation of G protein-coupled receptor signaling pathway [GO:0008277]	cytoskeleton [GO:0005856];cytosol [GO:0005829];plasma membrane [GO:0005886];protein-containing complex [GO:0032991]		other biological processes
P42330	AKR1C3	Aldo-keto reductase family 1 member C3	0.00137	2.82	21	6	10	4	36.8	34.4	cellular response to cadmium ion [GO:0071276];cellular response to calcium ion [GO:0071277];cellular response to corticosteroid stimulus [GO:0071384];cellular response to jasmonic acid stimulus [GO:0071395];cellular response to prostaglandin D stimulus [GO:0071799];cellular response to prostaglandin stimulus [GO:0071379];cellular response to reactive oxygen species [GO:0034614];cellular response …	cytoplasm [GO:0005737];cytosol [GO:0005829];extracellular exosome [GO:0070062];nucleus [GO:0005634]	15-hydroxyprostaglandin-D dehydrogenase (NADP+) activity [GO:0047020];17-beta-hydroxysteroid dehydrogenase (NAD+) activity [GO:0044594];5alpha-androstane-3beta,17beta-diol dehydrogenase activity [GO:0047024];alditol:NADP+ 1-oxidoreductase activity [GO:0004032];aldo-keto reductase (NADP) activity [GO:0004033];androstan-3-alpha,17-beta-diol dehydrogenase activity [GO:0047044];androsterone dehydroge…	developmental processes;other biological processes;other metabolic processes;signal transduction;stress response	other molecular function	RA biosynthesis pathway;Retinoid metabolism and transport;Synthesis of bile acids and bile salts via 24-hydroxycholesterol;Synthesis of bile acids and bile salts via 27-hydroxycholesterol;Synthesis of bile acids and bile salts via 7alpha-hydroxycholesterol;Synthesis of Prostaglandins (PG) and Thromboxanes (TX)
Q08431	MFGE8	Lactadherin	0.00238	2.81	35	11	26	11	43.1	96.32	angiogenesis [GO:0001525];apoptotic cell clearance [GO:0043277];cell adhesion [GO:0007155];single fertilization [GO:0007338]	acrosomal membrane [GO:0002080];collagen-containing extracellular matrix [GO:0062023];endoplasmic reticulum lumen [GO:0005788];external side of plasma membrane [GO:0009897];extracellular exosome [GO:0070062];extracellular region [GO:0005576];extracellular space [GO:0005615];extracellular vesicle [GO:1903561];membrane [GO:0016020]	integrin binding [GO:0005178];phosphatidylserine binding [GO:0001786]	cell adhesion;developmental processes;other biological processes;transport	other molecular function;signal transduction activity or receptor binding	Amyloid fiber formation;Post-translational protein phosphorylation;Regulation of Insulin-like Growth Factor (IGF) transport and uptake by Insulin-like Growth Factor Binding Proteins (IGFBPs)
P24821	TNC	Tenascin	0.0131	2.81	17	26	39	26	240.7	151.58	cell adhesion [GO:0007155];mesenchymal-epithelial cell signaling involved in prostate gland development [GO:0060739];morphogenesis of an epithelium [GO:0002009];neuromuscular junction development [GO:0007528];neuron projection development [GO:0031175];osteoblast differentiation [GO:0001649];peripheral nervous system axon regeneration [GO:0014012];positive regulation of cell population proliferati…	basement membrane [GO:0005604];collagen-containing extracellular matrix [GO:0062023];endoplasmic reticulum lumen [GO:0005788];extracellular region [GO:0005576];extracellular space [GO:0005615];focal adhesion [GO:0005925];interstitial matrix [GO:0005614];membrane [GO:0016020];perisynaptic extracellular matrix [GO:0098966];tenascin complex [GO:0090733]	extracellular matrix structural constituent [GO:0005201];syndecan binding [GO:0045545]	cell adhesion;cell organization and biogenesis;cell-cell signaling;developmental processes;other biological processes;stress response	extracellular structural activity;other molecular function;signal transduction activity or receptor binding	ECM proteoglycans;Integrin cell surface interactions;Post-translational protein phosphorylation;Regulation of Insulin-like Growth Factor (IGF) transport and uptake by Insulin-like Growth Factor Binding Proteins (IGFBPs);Syndecan interactions
P34096	RNASE4	Ribonuclease 4	0.00397	2.79	25	3	4	3	16.8	14.43	defense response to Gram-positive bacterium [GO:0050830];mRNA cleavage [GO:0006379];RNA phosphodiester bond hydrolysis [GO:0090501]	extracellular region [GO:0005576];extracellular space [GO:0005615]	nucleic acid binding [GO:0003676];ribonuclease A activity [GO:0004522];ribonuclease activity [GO:0004540]	stress response	nucleic acid binding activity;other molecular function
P02461	COL3A1	Collagen alpha-1(III) chain	0.00445	2.75	4	5	11	5	138.5	33.92	aorta smooth muscle tissue morphogenesis [GO:0060414];basement membrane organization [GO:0071711];cell-matrix adhesion [GO:0007160];cellular response to amino acid stimulus [GO:0071230];cerebral cortex development [GO:0021987];chondrocyte differentiation [GO:0002062];collagen fibril organization [GO:0030199];digestive tract development [GO:0048565];elastic fiber assembly [GO:0048251];endochondral…	collagen type III trimer [GO:0005586];collagen-containing extracellular matrix [GO:0062023];endoplasmic reticulum lumen [GO:0005788];extracellular matrix [GO:0031012];extracellular region [GO:0005576];extracellular space [GO:0005615]	extracellular matrix structural constituent [GO:0005201];extracellular matrix structural constituent conferring tensile strength [GO:0030020];integrin binding [GO:0005178];metal ion binding [GO:0046872];platelet-derived growth factor binding [GO:0048407];protease binding [GO:0002020];SMAD binding [GO:0046332]	cell adhesion;cell cycle OR cell proliferation;cell organization and biogenesis;developmental processes;other biological processes;other metabolic processes;protein metabolism;signal transduction;stress response	extracellular structural activity;other molecular function;signal transduction activity or receptor binding	Assembly of collagen fibrils and other multimeric structures;Collagen chain trimerization;Collagen degradation;ECM proteoglycans;Immunoregulatory interactions between a Lymphoid and a non-Lymphoid cell;Integrin cell surface interactions;MET activates PTK2 signaling;NCAM1 interactions;Scavenging by Class A Receptors;Signaling by PDGF;Syndecan interactions
Q05469	LIPE	Hormone-sensitive lipase	0.0012	2.68	8	7	9	7	116.5	35.28	cholesterol metabolic process [GO:0008203];diacylglycerol catabolic process [GO:0046340];ether lipid metabolic process [GO:0046485];lipid catabolic process [GO:0016042];protein phosphorylation [GO:0006468];triglyceride catabolic process [GO:0019433]	caveola [GO:0005901];cytosol [GO:0005829];lipid droplet [GO:0005811];membrane [GO:0016020]	1,2-diacylglycerol acylhydrolase activity [GO:0102259];1,3-diacylglycerol acylhydrolase activity [GO:0102258];acylglycerol lipase activity [GO:0047372];all-trans-retinyl-palmitate hydrolase, all-trans-retinol forming activity [GO:0047376];hormone-sensitive lipase activity [GO:0033878];retinyl-palmitate esterase activity [GO:0050253];sterol esterase activity [GO:0004771];triglyceride lipase activi…	other metabolic processes;protein metabolism	other molecular function	MLL4 and MLL3 complexes regulate expression of PPARG target genes in adipogenesis and hepatic steatosis;Triglyceride catabolism
P08670	VIM	Vimentin	0.0012	2.68	74	42	277	36	53.6	1106.65	astrocyte development [GO:0014002];Bergmann glial cell differentiation [GO:0060020];cellular response to lipopolysaccharide [GO:0071222];cellular response to muramyl dipeptide [GO:0071225];cellular response to type II interferon [GO:0071346];intermediate filament organization [GO:0045109];lens fiber cell development [GO:0070307];negative regulation of neuron projection development [GO:0010977];ne…	axon [GO:0030424];cell leading edge [GO:0031252];cytoplasm [GO:0005737];cytoskeleton [GO:0005856];cytosol [GO:0005829];extracellular exosome [GO:0070062];focal adhesion [GO:0005925];intermediate filament [GO:0005882];intermediate filament cytoskeleton [GO:0045111];microtubule organizing center [GO:0005815];nuclear matrix [GO:0016363];peroxisome [GO:0005777];phagocytic vesicle [GO:0045335];plasma …	double-stranded RNA binding [GO:0003725];identical protein binding [GO:0042802];keratin filament binding [GO:1990254];molecular adaptor activity [GO:0060090];protein domain specific binding [GO:0019904];scaffold protein binding [GO:0097110];structural constituent of cytoskeleton [GO:0005200];structural constituent of eye lens [GO:0005212]	cell organization and biogenesis;developmental processes;other biological processes;stress response	cytoskeletal activity;nucleic acid binding activity;other molecular function	Aggrephagy;Caspase-mediated cleavage of cytoskeletal proteins;Chaperone Mediated Autophagy;Interleukin-4 and Interleukin-13 signaling;Late endosomal microautophagy;RHOBTB1 GTPase cycle;Striated Muscle Contraction
Q92633	LPAR1	Lysophosphatidic acid receptor 1	0.00164	2.66	4	1	4	1	41.1	15.44	activation of phospholipase C activity [GO:0007202];adenylate cyclase-activating G protein-coupled receptor signaling pathway [GO:0007189];adenylate cyclase-inhibiting G protein-coupled receptor signaling pathway [GO:0007193];bleb assembly [GO:0032060];cell chemotaxis [GO:0060326];cellular response to 1-oleoyl-sn-glycerol 3-phosphate [GO:1904566];cellular response to oxygen levels [GO:0071453];ce…	cell surface [GO:0009986];cytoplasm [GO:0005737];dendritic shaft [GO:0043198];dendritic spine [GO:0043197];endosome [GO:0005768];GABA-ergic synapse [GO:0098982];glutamatergic synapse [GO:0098978];neuronal cell body [GO:0043025];plasma membrane [GO:0005886];postsynaptic membrane [GO:0045211];presynaptic membrane [GO:0042734]	G protein-coupled receptor activity [GO:0004930];G-protein alpha-subunit binding [GO:0001965];lysophosphatidic acid binding [GO:0035727];lysophosphatidic acid receptor activity [GO:0070915];PDZ domain binding [GO:0030165]	cell organization and biogenesis;developmental processes;other biological processes;signal transduction	other molecular function	G alpha (i) signalling events;G alpha (q) signalling events;Lysosphingolipid and LPA receptors
P02748	C9	Complement component C9	0.0139	2.63	31	16	55	16	63.1	209.08	cell killing [GO:0001906];complement activation [GO:0006956];complement activation, alternative pathway [GO:0006957];complement activation, classical pathway [GO:0006958];cytolysis [GO:0019835];positive regulation of immune response [GO:0050778];protein homooligomerization [GO:0051260]	blood microparticle [GO:0072562];extracellular exosome [GO:0070062];extracellular region [GO:0005576];extracellular space [GO:0005615];membrane attack complex [GO:0005579];other organism cell membrane [GO:0044218];plasma membrane [GO:0005886]		cell organization and biogenesis;other biological processes;stress response		Regulation of Complement cascade;Terminal pathway of complement
O94832	MYO1D	Unconventional myosin-Id	0.00204	2.6	12	12	14	12	116.1	48.01	actin filament organization [GO:0007015];cellular localization [GO:0051641];early endosome to recycling endosome transport [GO:0061502];protein transport [GO:0015031];vesicle transport along actin filament [GO:0030050]	actin cytoskeleton [GO:0015629];apical dendrite [GO:0097440];axolemma [GO:0030673];axon [GO:0030424];basolateral plasma membrane [GO:0016323];brush border [GO:0005903];cell cortex [GO:0005938];cytoplasm [GO:0005737];cytoplasmic vesicle [GO:0031410];cytosol [GO:0005829];early endosome [GO:0005769];endosome [GO:0005768];extracellular exosome [GO:0070062];microvillus [GO:0005902];myelin sheath [GO:0…	actin filament binding [GO:0051015];ATP binding [GO:0005524];calcium-dependent protein binding [GO:0048306];calmodulin binding [GO:0005516];microfilament motor activity [GO:0000146];protein domain specific binding [GO:0019904]	cell organization and biogenesis;other biological processes;transport	cytoskeletal activity;other molecular function
P02745	C1QA	Complement C1q subcomponent subunit A	0.0122	2.59	4	1	3	1	26	10.92	aging [GO:0007568];astrocyte activation [GO:0048143];cell-cell signaling [GO:0007267];complement activation [GO:0006956];complement activation, classical pathway [GO:0006958];complement-mediated synapse pruning [GO:0150062];innate immune response [GO:0045087];microglial cell activation [GO:0001774];neuron remodeling [GO:0016322];positive regulation of neuron death [GO:1901216];synapse organizatio…	collagen trimer [GO:0005581];collagen-containing extracellular matrix [GO:0062023];complement component C1 complex [GO:0005602];complement component C1q complex [GO:0062167];extracellular region [GO:0005576];postsynapse [GO:0098794];synapse [GO:0045202]	amyloid-beta binding [GO:0001540]	cell organization and biogenesis;cell-cell signaling;developmental processes;other biological processes;stress response	other molecular function	Classical antibody-mediated complement activation;Initial triggering of complement;Regulation of Complement cascade
Q14195	DPYSL3	Dihydropyrimidinase-related protein 3	0.0012	2.59	35	13	39	10	61.9	153.42	actin crosslink formation [GO:0051764];actin filament bundle assembly [GO:0051017];cellular response to cytokine stimulus [GO:0071345];negative regulation of cell migration [GO:0030336];negative regulation of neuron projection development [GO:0010977];neuron development [GO:0048666];positive regulation of filopodium assembly [GO:0051491];positive regulation of neuron projection development [GO:00…	cell body [GO:0044297];cytosol [GO:0005829];exocytic vesicle [GO:0070382];extracellular space [GO:0005615];filamentous actin [GO:0031941];growth cone [GO:0030426];lamellipodium [GO:0030027];synapse [GO:0045202]	chondroitin sulfate binding [GO:0035374];filamin binding [GO:0031005];hydrolase activity, acting on carbon-nitrogen (but not peptide) bonds [GO:0016810];identical protein binding [GO:0042802];SH3 domain binding [GO:0017124]	cell organization and biogenesis;developmental processes;other biological processes;stress response	cytoskeletal activity;other molecular function	CRMPs in Sema3A signaling
P00325	ADH1B	All-trans-retinol dehydrogenase [NAD(+)] ADH1B	0.00172	2.5	32	13	36	13	39.8	119.24	ethanol oxidation [GO:0006069];retinoic acid metabolic process [GO:0042573];retinoid metabolic process [GO:0001523];retinol metabolic process [GO:0042572]	cytosol [GO:0005829];nucleoplasm [GO:0005654];plasma membrane [GO:0005886]	alcohol dehydrogenase activity, zinc-dependent [GO:0004024];NAD-retinol dehydrogenase activity [GO:0004745];zinc ion binding [GO:0008270]	other metabolic processes	other molecular function	Ethanol oxidation
P07360	C8G	Complement component C8 gamma chain	0.00622	2.49	49	7	8	7	22.3	27.7	complement activation, alternative pathway [GO:0006957];complement activation, classical pathway [GO:0006958];cytolysis [GO:0019835];positive regulation of immune response [GO:0050778]	blood microparticle [GO:0072562];extracellular exosome [GO:0070062];extracellular region [GO:0005576];membrane attack complex [GO:0005579]	complement binding [GO:0001848];retinol binding [GO:0019841]	other biological processes;stress response	other molecular function	Regulation of Complement cascade;Terminal pathway of complement
P02747	C1QC	Complement C1q subcomponent subunit C	0.0071	2.49	17	4	9	4	25.8	35.32	complement activation, classical pathway [GO:0006958];immune response [GO:0006955];innate immune response [GO:0045087];negative regulation of granulocyte differentiation [GO:0030853];negative regulation of macrophage differentiation [GO:0045650];synapse pruning [GO:0098883]	blood microparticle [GO:0072562];collagen trimer [GO:0005581];collagen-containing extracellular matrix [GO:0062023];complement component C1 complex [GO:0005602];complement component C1q complex [GO:0062167];extracellular region [GO:0005576];extracellular space [GO:0005615];postsynapse [GO:0098794];synapse [GO:0045202]		cell organization and biogenesis;other biological processes;stress response		Classical antibody-mediated complement activation;Initial triggering of complement;Regulation of Complement cascade
P09871	C1S	Complement C1s subcomponent	0.0017	2.48	14	6	9	6	76.6	32.81	complement activation, classical pathway [GO:0006958];innate immune response [GO:0045087];proteolysis [GO:0006508]	blood microparticle [GO:0072562];complement component C1 complex [GO:0005602];extracellular region [GO:0005576];extracellular space [GO:0005615]	calcium ion binding [GO:0005509];identical protein binding [GO:0042802];serine-type endopeptidase activity [GO:0004252]	other biological processes;protein metabolism;stress response	other molecular function	Classical antibody-mediated complement activation;Initial triggering of complement;Regulation of Complement cascade
P08294	SOD3	Extracellular superoxide dismutase [Cu-Zn]	0.0019	2.47	36	8	26	8	25.8	101.31	blood vessel diameter maintenance [GO:0097746];removal of superoxide radicals [GO:0019430];response to copper ion [GO:0046688];response to hypoxia [GO:0001666]	collagen-containing extracellular matrix [GO:0062023];extracellular exosome [GO:0070062];extracellular region [GO:0005576];extracellular space [GO:0005615];Golgi lumen [GO:0005796];nucleus [GO:0005634]	copper ion binding [GO:0005507];heparin binding [GO:0008201];molecular adaptor activity [GO:0060090];superoxide dismutase activity [GO:0004784]	other biological processes;other metabolic processes;stress response	other molecular function	Detoxification of Reactive Oxygen Species;NFE2L2 regulating anti-oxidant/detoxification enzymes
O00339	MATN2	Matrilin-2	0.00234	2.46	16	11	15	11	106.8	54.56	extracellular matrix organization [GO:0030198]	collagen-containing extracellular matrix [GO:0062023];extracellular matrix [GO:0031012];extracellular region [GO:0005576];matrilin complex [GO:0120216]	calcium ion binding [GO:0005509];extracellular matrix structural constituent [GO:0005201]	cell organization and biogenesis;developmental processes;stress response	extracellular structural activity;other molecular function
P07358	C8B	Complement component C8 beta chain	0.0072	2.44	16	8	13	8	67	47.86	complement activation [GO:0006956];complement activation, alternative pathway [GO:0006957];complement activation, classical pathway [GO:0006958];cytolysis [GO:0019835];immune response [GO:0006955];positive regulation of immune response [GO:0050778]	extracellular exosome [GO:0070062];extracellular region [GO:0005576];extracellular space [GO:0005615];extracellular vesicle [GO:1903561];membrane [GO:0016020];membrane attack complex [GO:0005579]	protein-containing complex binding [GO:0044877]
P03950	ANG	Angiogenin	0.00738	2.43	24	4	5	4	16.5	18.92	actin filament polymerization [GO:0030041];activation of phospholipase A2 activity [GO:0032431];activation of phospholipase C activity [GO:0007202];activation of protein kinase B activity [GO:0032148];angiogenesis [GO:0001525];antibacterial humoral response [GO:0019731];antifungal humoral response [GO:0019732];antimicrobial humoral immune response mediated by antimicrobial peptide [GO:0061844];ce…	actin cytoskeleton [GO:0015629];angiogenin-PRI complex [GO:0032311];basement membrane [GO:0005604];chromosome [GO:0005694];cytoplasmic vesicle [GO:0031410];cytosol [GO:0005829];extracellular region [GO:0005576];extracellular space [GO:0005615];growth cone [GO:0030426];neuronal cell body [GO:0043025];nucleolus [GO:0005730];nucleus [GO:0005634]	actin binding [GO:0003779];copper ion binding [GO:0005507];DNA binding [GO:0003677];endonuclease activity [GO:0004519];endoribonuclease activity [GO:0004521];heparin binding [GO:0008201];peptide binding [GO:0042277];protein homodimerization activity [GO:0042803];ribonuclease activity [GO:0004540];rRNA binding [GO:0019843];signaling receptor binding [GO:0005102]	cell organization and biogenesis;developmental processes;other biological processes;other metabolic processes;RNA metabolism OR transcription;stress response	cytoskeletal activity;nucleic acid binding activity;other molecular function;signal transduction activity or receptor binding	Adherens junctions interactions;tRNA-derived small RNA (tsRNA or tRNA-related fragment, tRF) biogenesis
Q9NRQ2	PLSCR4	Phospholipid scramblase 4	0.00176	2.43	11	2	3	2	37	14.17	cellular response to lipopolysaccharide [GO:0071222];plasma membrane phospholipid scrambling [GO:0017121]	plasma membrane [GO:0005886]	calcium ion binding [GO:0005509];CD4 receptor binding [GO:0042609];enzyme binding [GO:0019899];phospholipid scramblase activity [GO:0017128];SH3 domain binding [GO:0017124]	cell organization and biogenesis;other biological processes;transport	other molecular function;signal transduction activity or receptor binding;transporter activity
Q15582	TGFBI	Transforming growth factor-beta-induced protein ig-h3	0.0012	2.43	37	19	45	19	74.6	163.65	angiogenesis [GO:0001525];cell adhesion [GO:0007155];cell population proliferation [GO:0008283];chondrocyte differentiation [GO:0002062];extracellular matrix organization [GO:0030198];localization [GO:0051179];negative regulation of cell adhesion [GO:0007162];response to stimulus [GO:0050896];visual perception [GO:0007601]	basement membrane [GO:0005604];collagen-containing extracellular matrix [GO:0062023];extracellular exosome [GO:0070062];extracellular matrix [GO:0031012];extracellular region [GO:0005576];extracellular space [GO:0005615];plasma membrane [GO:0005886];trans-Golgi network [GO:0005802]	cell adhesion molecule binding [GO:0050839];collagen binding [GO:0005518];extracellular matrix binding [GO:0050840];extracellular matrix structural constituent [GO:0005201];identical protein binding [GO:0042802];integrin binding [GO:0005178]	cell adhesion;cell cycle OR cell proliferation;cell organization and biogenesis;developmental processes;other biological processes	extracellular structural activity;other molecular function;signal transduction activity or receptor binding	Amyloid fiber formation
P04003	C4BPA	C4b-binding protein alpha chain	0.0012	2.42	15	7	12	7	67	40.67	complement activation, classical pathway [GO:0006958];innate immune response [GO:0045087];negative regulation of complement activation, classical pathway [GO:0045959];positive regulation of protein catabolic process [GO:0045732];regulation of opsonization [GO:1903027];response to symbiotic bacterium [GO:0009609]	blood microparticle [GO:0072562];extracellular region [GO:0005576];extracellular space [GO:0005615];plasma membrane [GO:0005886]	RNA binding [GO:0003723]	other biological processes;stress response		Regulation of Complement cascade
P26447	S100A4	Protein S100-A4	0.00113	2.41	28	3	7	3	11.7	25.22	epithelial to mesenchymal transition [GO:0001837];positive regulation of I-kappaB kinase/NF-kappaB signaling [GO:0043123]	collagen-containing extracellular matrix [GO:0062023];extracellular exosome [GO:0070062];extracellular region [GO:0005576];extracellular space [GO:0005615];neuron projection [GO:0043005];nucleus [GO:0005634];perinuclear region of cytoplasm [GO:0048471]	actin binding [GO:0003779];calcium ion binding [GO:0005509];calcium-dependent protein binding [GO:0048306];identical protein binding [GO:0042802];RAGE receptor binding [GO:0050786];RNA binding [GO:0003723];transition metal ion binding [GO:0046914]	other biological processes;signal transduction	cytoskeletal activity;other molecular function;signal transduction activity or receptor binding
P35443	THBS4	Thrombospondin-4	0.00155	2.4	26	15	52	13	105.8	219.38	behavioral response to pain [GO:0048266];endothelial cell-cell adhesion [GO:0071603];myoblast migration [GO:0051451];negative regulation of angiogenesis [GO:0016525];positive regulation of cell division [GO:0051781];positive regulation of endothelial cell proliferation [GO:0001938];positive regulation of neutrophil chemotaxis [GO:0090023];positive regulation of peptidyl-tyrosine phosphorylation […	basement membrane [GO:0005604];collagen-containing extracellular matrix [GO:0062023];endoplasmic reticulum [GO:0005783];extracellular exosome [GO:0070062];extracellular region [GO:0005576];extracellular space [GO:0005615];sarcoplasmic reticulum [GO:0016529]	calcium ion binding [GO:0005509];growth factor activity [GO:0008083];heparin binding [GO:0008201];integrin binding [GO:0005178]	cell adhesion;other biological processes;signal transduction;stress response	other molecular function;signal transduction activity or receptor binding	Signaling by PDGF
P02760	AMBP	Protein AMBP	0.00158	2.4	35	9	41	9	39	167.29	cell adhesion [GO:0007155];cellular oxidant detoxification [GO:0098869];cellular response to reactive oxygen species [GO:0034614];cytochrome c metabolic process [GO:1903606];female pregnancy [GO:0007565];heme catabolic process [GO:0042167];hemoglobin metabolic process [GO:0020027];negative regulation of immune response [GO:0050777];negative regulation of JNK cascade [GO:0046329];negative regulati…	blood microparticle [GO:0072562];cell surface [GO:0009986];collagen-containing extracellular matrix [GO:0062023];cytosol [GO:0005829];endoplasmic reticulum [GO:0005783];extracellular exosome [GO:0070062];extracellular region [GO:0005576];extracellular space [GO:0005615];extrinsic component of mitochondrial inner membrane [GO:0031314];mitochondrial inner membrane [GO:0005743];nuclear membrane [GO:…	antioxidant activity [GO:0016209];calcium channel inhibitor activity [GO:0019855];calcium oxalate binding [GO:0046904];carbohydrate binding [GO:0030246];chondroitin sulfate binding [GO:0035374];collagen fibril binding [GO:0098633];heme binding [GO:0020037];IgA binding [GO:0019862];oxidoreductase activity [GO:0016491];oxidoreductase activity, acting on NAD(P)H, heme protein as acceptor [GO:0016653…	cell adhesion;other biological processes;other metabolic processes	enzyme regulator activity;other molecular function	Scavenging of heme from plasma
P06753	TPM3	Tropomyosin alpha-3 chain	0.00113	2.4	71	28	136	13	32.9	451.45	actin filament organization [GO:0007015];muscle contraction [GO:0006936]	actin cytoskeleton [GO:0015629];actin filament [GO:0005884];cytoskeleton [GO:0005856];cytosol [GO:0005829];extracellular exosome [GO:0070062];muscle thin filament tropomyosin [GO:0005862];stress fiber [GO:0001725]	actin filament binding [GO:0051015]	cell organization and biogenesis;other biological processes	cytoskeletal activity	RHOV GTPase cycle;Signaling by ALK fusions and activated point mutants;Smooth Muscle Contraction;Striated Muscle Contraction
Q96D15	RCN3	Reticulocalbin-3	0.0012	2.37	14	4	7	4	37.5	25.6	collagen biosynthetic process [GO:0032964];ERAD pathway [GO:0036503];lung epithelium development [GO:0060428];phospholipid homeostasis [GO:0055091];positive regulation of peptidase activity [GO:0010952];protein secretion [GO:0009306];protein transport [GO:0015031];regulation of protein kinase B signaling [GO:0051896];surfactant homeostasis [GO:0043129]	endoplasmic reticulum [GO:0005783];endoplasmic reticulum lumen [GO:0005788];intracellular membrane-bounded organelle [GO:0043231]	calcium ion binding [GO:0005509]	developmental processes;other biological processes;other metabolic processes;protein metabolism;stress response;transport	other molecular function
P98095	FBLN2	Fibulin-2	0.00213	2.36	19	18	41	18	126.5	144.43	positive regulation of cell-substrate adhesion [GO:0010811]	collagen-containing extracellular matrix [GO:0062023];extracellular matrix [GO:0031012];extracellular region [GO:0005576];extracellular vesicle [GO:1903561]	calcium ion binding [GO:0005509];extracellular matrix binding [GO:0050840];extracellular matrix constituent conferring elasticity [GO:0030023];extracellular matrix structural constituent [GO:0005201]	other biological processes	extracellular structural activity;other molecular function	Molecules associated with elastic fibres
Q99969	RARRES2	Retinoic acid receptor responder protein 2	0.00577	2.34	15	2	5	2	18.6	16.47	antifungal humoral response [GO:0019732];antifungal innate immune response [GO:0061760];cell differentiation [GO:0030154];chemotaxis [GO:0006935];defense response to Gram-negative bacterium [GO:0050829];defense response to Gram-positive bacterium [GO:0050830];embryonic digestive tract development [GO:0048566];inflammatory response [GO:0006954];innate immune response [GO:0045087];insulin receptor …	collagen-containing extracellular matrix [GO:0062023];extracellular matrix [GO:0031012];extracellular region [GO:0005576];extracellular space [GO:0005615];platelet dense granule lumen [GO:0031089]	signaling receptor binding [GO:0005102]	developmental processes;other biological processes;other metabolic processes;signal transduction;stress response	signal transduction activity or receptor binding	Platelet degranulation
P40121	CAPG	Macrophage-capping protein	0.00113	2.34	21	6	9	6	38.5	31.94	actin filament severing [GO:0051014];actin polymerization or depolymerization [GO:0008154];barbed-end actin filament capping [GO:0051016];cell projection assembly [GO:0030031];central nervous system development [GO:0007417];protein-containing complex assembly [GO:0065003]	actin cytoskeleton [GO:0015629];centriole [GO:0005814];cytoplasm [GO:0005737];extracellular exosome [GO:0070062];extracellular space [GO:0005615];F-actin capping protein complex [GO:0008290];Flemming body [GO:0090543];lamellipodium [GO:0030027];melanosome [GO:0042470];mitotic spindle [GO:0072686];nucleolus [GO:0005730];nucleoplasm [GO:0005654];nucleus [GO:0005634];ruffle [GO:0001726]	actin filament binding [GO:0051015];cadherin binding [GO:0045296];phosphatidylinositol-4,5-bisphosphate binding [GO:0005546];protein domain specific binding [GO:0019904];protein-containing complex binding [GO:0044877]	cell organization and biogenesis;developmental processes;other biological processes	cytoskeletal activity;other molecular function
P04083	ANXA1	Annexin A1	0.00113	2.33	49	16	55	16	38.7	208	actin cytoskeleton reorganization [GO:0031532];adaptive immune response [GO:0002250];alpha-beta T cell differentiation [GO:0046632];arachidonic acid secretion [GO:0050482];cell surface receptor signaling pathway [GO:0007166];cellular response to glucocorticoid stimulus [GO:0071385];cellular response to hydrogen peroxide [GO:0070301];cellular response to vascular endothelial growth factor stimulus…	adherens junction [GO:0005912];apical plasma membrane [GO:0016324];basolateral plasma membrane [GO:0016323];cell surface [GO:0009986];collagen-containing extracellular matrix [GO:0062023];cornified envelope [GO:0001533];cytoplasm [GO:0005737];cytosol [GO:0005829];early endosome membrane [GO:0031901];endosome [GO:0005768];extracellular exosome [GO:0070062];extracellular region [GO:0005576];extrace…	cadherin binding involved in cell-cell adhesion [GO:0098641];calcium ion binding [GO:0005509];calcium-dependent phospholipid binding [GO:0005544];calcium-dependent protein binding [GO:0048306];lipid binding [GO:0008289];phospholipase A2 inhibitor activity [GO:0019834];phospholipid binding [GO:0005543];signaling receptor binding [GO:0005102]	cell organization and biogenesis;other biological processes;other metabolic processes;protein metabolism;signal transduction;stress response;transport	enzyme regulator activity;other molecular function;signal transduction activity or receptor binding	Formyl peptide receptors bind formyl peptides and many other ligands;G alpha (i) signalling events;G alpha (q) signalling events;Interleukin-4 and Interleukin-13 signaling;Smooth Muscle Contraction
P02649	APOE	Apolipoprotein E	0.0143	2.32	58	19	41	19	36.1	161.58	AMPA glutamate receptor clustering [GO:0097113];amyloid precursor protein metabolic process [GO:0042982];artery morphogenesis [GO:0048844];cellular calcium ion homeostasis [GO:0006874];cGMP-mediated signaling [GO:0019934];cholesterol catabolic process [GO:0006707];cholesterol efflux [GO:0033344];cholesterol homeostasis [GO:0042632];cholesterol metabolic process [GO:0008203];chylomicron remnant cl…	blood microparticle [GO:0072562];chylomicron [GO:0042627];clathrin-coated endocytic vesicle membrane [GO:0030669];collagen-containing extracellular matrix [GO:0062023];cytoplasm [GO:0005737];dendrite [GO:0030425];discoidal high-density lipoprotein particle [GO:0034365];early endosome [GO:0005769];endocytic vesicle lumen [GO:0071682];endoplasmic reticulum [GO:0005783];endoplasmic reticulum lumen […	amyloid-beta binding [GO:0001540];antioxidant activity [GO:0016209];cholesterol transfer activity [GO:0120020];enzyme binding [GO:0019899];heparan sulfate proteoglycan binding [GO:0043395];heparin binding [GO:0008201];identical protein binding [GO:0042802];lipid binding [GO:0008289];lipid transporter activity [GO:0005319];lipoprotein particle binding [GO:0071813];low-density lipoprotein particle …	cell organization and biogenesis;cell-cell signaling;developmental processes;other biological processes;other metabolic processes;protein metabolism;signal transduction;stress response;transport	cytoskeletal activity;enzyme regulator activity;other molecular function;signal transduction activity or receptor binding;transporter activity	Amyloid fiber formation;Chylomicron assembly;Chylomicron clearance;Chylomicron remodeling;HDL remodeling;NR1H3 & NR1H2 regulate gene expression linked to cholesterol transport and efflux;Nuclear signaling by ERBB4;Post-translational protein phosphorylation;Regulation of Insulin-like Growth Factor (IGF) transport and uptake by Insulin-like Growth Factor Binding Proteins (IGFBPs);Retinoid metabolis…
P47914	RPL29	60S ribosomal protein L29	0.00328	2.32	9	1	2	1	17.7	8.94	cytoplasmic translation [GO:0002181];embryo implantation [GO:0007566];translation [GO:0006412]	cytoplasm [GO:0005737];cytosol [GO:0005829];cytosolic large ribosomal subunit [GO:0022625];cytosolic ribosome [GO:0022626];membrane [GO:0016020]	cadherin binding [GO:0045296];heparin binding [GO:0008201];RNA binding [GO:0003723];structural constituent of ribosome [GO:0003735]	developmental processes;other metabolic processes;protein metabolism	other molecular function	Eukaryotic Translation Termination;Formation of a pool of free 40S subunits;GTP hydrolysis and joining of the 60S ribosomal subunit;L13a-mediated translational silencing of Ceruloplasmin expression;Major pathway of rRNA processing in the nucleolus and cytosol;Nonsense Mediated Decay (NMD) enhanced by the Exon Junction Complex (EJC);Nonsense Mediated Decay (NMD) independent of the Exon Junction Co…
P04114	APOB	Apolipoprotein B-100	0.0114	2.31	14	49	65	49	515.3	237.64	artery morphogenesis [GO:0048844];cellular response to prostaglandin stimulus [GO:0071379];cellular response to tumor necrosis factor [GO:0071356];cholesterol efflux [GO:0033344];cholesterol homeostasis [GO:0042632];cholesterol metabolic process [GO:0008203];cholesterol transport [GO:0030301];establishment of localization in cell [GO:0051649];fertilization [GO:0009566];flagellated sperm motility …	chylomicron [GO:0042627];chylomicron remnant [GO:0034360];clathrin-coated endocytic vesicle membrane [GO:0030669];cytoplasm [GO:0005737];cytosol [GO:0005829];early endosome [GO:0005769];endocytic vesicle lumen [GO:0071682];endoplasmic reticulum exit site [GO:0070971];endoplasmic reticulum lumen [GO:0005788];endoplasmic reticulum membrane [GO:0005789];endosome lumen [GO:0031904];endosome membrane …	cholesterol transfer activity [GO:0120020];heparin binding [GO:0008201];lipase binding [GO:0035473];low-density lipoprotein particle receptor binding [GO:0050750];phospholipid binding [GO:0005543]
P21926	CD9	CD9 antigen	0.00137	2.3	10	4	8	4	25.4	28.86	cell adhesion [GO:0007155];cell population proliferation [GO:0008283];cellular response to low-density lipoprotein particle stimulus [GO:0071404];fusion of sperm to egg plasma membrane involved in single fertilization [GO:0007342];glial cell migration [GO:0008347];myoblast fusion involved in skeletal muscle regeneration [GO:0014905];negative regulation of cell population proliferation [GO:0008285…	clathrin-coated endocytic vesicle membrane [GO:0030669];endocytic vesicle membrane [GO:0030666];external side of plasma membrane [GO:0009897];extracellular exosome [GO:0070062];extracellular space [GO:0005615];extracellular vesicle [GO:1903561];focal adhesion [GO:0005925];membrane [GO:0016020];plasma membrane [GO:0005886];platelet alpha granule membrane [GO:0031092];protein-containing complex [GO…	integrin binding [GO:0005178]	cell adhesion;cell cycle OR cell proliferation;cell organization and biogenesis;developmental processes;other biological processes;stress response;transport	signal transduction activity or receptor binding	Acrosome Reaction and Sperm:Oocyte Membrane Binding;Platelet degranulation;Uptake and function of diphtheria toxin
P08603	CFH	Complement factor H	0.00169	2.29	33	29	56	28	139	205.48	complement activation [GO:0006956];complement activation, alternative pathway [GO:0006957];proteolysis [GO:0006508];regulation of complement activation [GO:0030449];regulation of complement activation, alternative pathway [GO:0030451];regulation of complement-dependent cytotoxicity [GO:1903659]	blood microparticle [GO:0072562];extracellular exosome [GO:0070062];extracellular region [GO:0005576];extracellular space [GO:0005615];serine-type endopeptidase complex [GO:1905370];symbiont cell surface [GO:0106139]	complement component C3b binding [GO:0001851];heparan sulfate proteoglycan binding [GO:0043395];heparin binding [GO:0008201];identical protein binding [GO:0042802]	other biological processes;protein metabolism;stress response	other molecular function	Regulation of Complement cascade
P23141	CES1	Liver carboxylesterase 1	0.00144	2.29	30	15	22	15	62.5	83	cellular response to cholesterol [GO:0071397];cellular response to low-density lipoprotein particle stimulus [GO:0071404];cholesterol biosynthetic process [GO:0006695];cholesterol ester hydrolysis involved in cholesterol transport [GO:0090122];cholesterol homeostasis [GO:0042632];cholesterol metabolic process [GO:0008203];epithelial cell differentiation [GO:0030855];lipid catabolic process [GO:00…	cytoplasm [GO:0005737];cytosol [GO:0005829];endoplasmic reticulum [GO:0005783];endoplasmic reticulum lumen [GO:0005788];lipid droplet [GO:0005811]	carboxylesterase activity [GO:0106435];methylumbelliferyl-acetate deacetylase activity [GO:0047374];sterol esterase activity [GO:0004771]	other biological processes;other metabolic processes;transport	other molecular function	Aspirin ADME;Metabolism of Angiotensinogen to Angiotensins;Phase I - Functionalization of compounds;Physiological factors
P19827	ITIH1	Inter-alpha-trypsin inhibitor heavy chain H1	0.00629	2.27	20	14	38	14	101.3	142.08	hyaluronan metabolic process [GO:0030212];negative regulation of peptidase activity [GO:0010466]	blood microparticle [GO:0072562];collagen-containing extracellular matrix [GO:0062023];extracellular exosome [GO:0070062];extracellular region [GO:0005576]	calcium ion binding [GO:0005509];carbohydrate binding [GO:0030246];hyaluronic acid binding [GO:0005540];serine-type endopeptidase inhibitor activity [GO:0004867]	other metabolic processes	enzyme regulator activity;other molecular function
P35580	MYH10	Myosin-10	0.00327	2.27	38	74	171	60	228.9	697.04	actin filament-based movement [GO:0030048];actomyosin structure organization [GO:0031032];cell adhesion [GO:0007155];mitotic cytokinesis [GO:0000281];positive regulation of protein secretion [GO:0050714];regulation of cell shape [GO:0008360]	actomyosin [GO:0042641];cell cortex [GO:0005938];cleavage furrow [GO:0032154];cytoplasm [GO:0005737];cytosol [GO:0005829];extracellular exosome [GO:0070062];lamellipodium [GO:0030027];midbody [GO:0030496];myosin complex [GO:0016459];myosin filament [GO:0032982];myosin II complex [GO:0016460];myosin II filament [GO:0097513];nucleus [GO:0005634];polysome [GO:0005844];stress fiber [GO:0001725]	actin binding [GO:0003779];actin filament binding [GO:0051015];ADP binding [GO:0043531];ATP binding [GO:0005524];calmodulin binding [GO:0005516];microfilament motor activity [GO:0000146];mRNA 5'-UTR binding [GO:0048027];RNA stem-loop binding [GO:0035613]	cell adhesion;cell cycle OR cell proliferation;cell organization and biogenesis;other biological processes	cytoskeletal activity;nucleic acid binding activity;other molecular function	EPHA-mediated growth cone collapse;RHO GTPases activate CIT;RHO GTPases activate PAKs;RHO GTPases activate PKNs;RHO GTPases Activate ROCKs;Sema4D induced cell migration and growth-cone collapse
Q12805	EFEMP1	EGF-containing fibulin-like extracellular matrix protein 1	0.00238	2.26	25	9	11	9	54.6	40.89	camera-type eye development [GO:0043010];embryonic eye morphogenesis [GO:0048048];epidermal growth factor receptor signaling pathway [GO:0007173];negative regulation of chondrocyte differentiation [GO:0032331];peptidyl-tyrosine phosphorylation [GO:0018108];post-embryonic eye morphogenesis [GO:0048050];regulation of DNA-templated transcription [GO:0006355];visual perception [GO:0007601]	collagen-containing extracellular matrix [GO:0062023];extracellular exosome [GO:0070062];extracellular matrix [GO:0031012];extracellular region [GO:0005576];extracellular space [GO:0005615]	calcium ion binding [GO:0005509];epidermal growth factor receptor activity [GO:0005006];epidermal growth factor receptor binding [GO:0005154];growth factor activity [GO:0008083]	developmental processes;other biological processes;other metabolic processes;protein metabolism;signal transduction	kinase activity;other molecular function;signal transduction activity or receptor binding	Molecules associated with elastic fibres
P35555	FBN1	Fibrillin-1	0.00121	2.26	26	56	158	56	312.1	570.7	activation of protein kinase A activity [GO:0034199];anatomical structure morphogenesis [GO:0009653];camera-type eye development [GO:0043010];cell adhesion mediated by integrin [GO:0033627];cellular response to insulin-like growth factor stimulus [GO:1990314];cellular response to transforming growth factor beta stimulus [GO:0071560];embryonic eye morphogenesis [GO:0048048];glucose homeostasis [GO…	basement membrane [GO:0005604];collagen-containing extracellular matrix [GO:0062023];endoplasmic reticulum lumen [GO:0005788];extracellular matrix [GO:0031012];extracellular region [GO:0005576];extracellular space [GO:0005615];microfibril [GO:0001527]	calcium ion binding [GO:0005509];extracellular matrix constituent conferring elasticity [GO:0030023];extracellular matrix structural constituent [GO:0005201];heparin binding [GO:0008201];hormone activity [GO:0005179];identical protein binding [GO:0042802];integrin binding [GO:0005178];protein-containing complex binding [GO:0044877]	cell adhesion;developmental processes;other biological processes;other metabolic processes;signal transduction	extracellular structural activity;other molecular function;signal transduction activity or receptor binding	Degradation of the extracellular matrix;Integrin cell surface interactions;Molecules associated with elastic fibres;Post-translational protein phosphorylation;Regulation of Insulin-like Growth Factor (IGF) transport and uptake by Insulin-like Growth Factor Binding Proteins (IGFBPs);TGF-beta receptor signaling activates SMADs
Q03591	CFHR1	Complement factor H-related protein 1	0.00669	2.24	25	6	10	4	37.6	38.32	complement activation [GO:0006956];cytolysis by host of symbiont cells [GO:0051838];negative regulation of protein binding [GO:0032091]	blood microparticle [GO:0072562];extracellular region [GO:0005576];extracellular space [GO:0005615];protein-containing complex [GO:0032991]	complement component C3b binding [GO:0001851];identical protein binding [GO:0042802]	other biological processes;stress response	other molecular function	Regulation of Complement cascade
P12829	MYL4	Myosin light chain 4	0.00349	2.21	49	10	58	8	21.6	206.6	cardiac muscle contraction [GO:0060048];positive regulation of ATP-dependent activity [GO:0032781];regulation of the force of heart contraction [GO:0002026]	A band [GO:0031672];cytosol [GO:0005829];myosin II complex [GO:0016460]	actin filament binding [GO:0051015];actin monomer binding [GO:0003785];calcium ion binding [GO:0005509];myosin II heavy chain binding [GO:0032038]	other biological processes	cytoskeletal activity;other molecular function	Striated Muscle Contraction
Q96DZ9	CMTM5	CKLF-like MARVEL transmembrane domain-containing protein 5	0.00318	2.19	6	1	2	1	24.6	6.6	chemotaxis [GO:0006935];negative regulation of myoblast differentiation [GO:0045662]	extracellular space [GO:0005615];membrane [GO:0016020]	cytokine activity [GO:0005125]	other biological processes;signal transduction	signal transduction activity or receptor binding
P21589	NT5E	5'-nucleotidase	0.0012	2.18	8	4	9	4	63.3	29.84	adenosine biosynthetic process [GO:0046086];ADP catabolic process [GO:0046032];AMP catabolic process [GO:0006196];ATP metabolic process [GO:0046034];calcium ion homeostasis [GO:0055074];DNA metabolic process [GO:0006259];leukocyte cell-cell adhesion [GO:0007159];negative regulation of inflammatory response [GO:0050728];response to ATP [GO:0033198];response to inorganic substance [GO:0010035]	cell surface [GO:0009986];cytosol [GO:0005829];external side of plasma membrane [GO:0009897];extracellular exosome [GO:0070062];membrane [GO:0016020];nucleoplasm [GO:0005654];plasma membrane [GO:0005886]	5'-deoxynucleotidase activity [GO:0002953];5'-nucleotidase activity [GO:0008253];GMP 5'-nucleotidase activity [GO:0050484];identical protein binding [GO:0042802];IMP 5'-nucleotidase activity [GO:0050483];nucleotide binding [GO:0000166];thymidylate 5'-phosphatase activity [GO:0050340];XMP 5'-nucleosidase activity [GO:0106411];zinc ion binding [GO:0008270]	cell adhesion;DNA metabolism;other biological processes;other metabolic processes	other molecular function	Nicotinate metabolism;Purine catabolism;Purinergic signaling in leishmaniasis infection;Pyrimidine catabolism
P11498	PC	Pyruvate carboxylase, mitochondrial	0.00271	2.16	6	5	9	5	129.6	32.85	gluconeogenesis [GO:0006094];lipid metabolic process [GO:0006629];NADH metabolic process [GO:0006734];NADP metabolic process [GO:0006739];negative regulation of gene expression [GO:0010629];positive regulation by host of viral process [GO:0044794];pyruvate metabolic process [GO:0006090];viral release from host cell [GO:0019076];viral RNA genome packaging [GO:0019074]	cytoplasm [GO:0005737];cytosol [GO:0005829];mitochondrial matrix [GO:0005759];mitochondrion [GO:0005739]	ATP binding [GO:0005524];biotin binding [GO:0009374];identical protein binding [GO:0042802];metal ion binding [GO:0046872];pyruvate carboxylase activity [GO:0004736]	other biological processes;other metabolic processes	other molecular function	Biotin transport and metabolism;Defective HLCS causes multiple carboxylase deficiency;Gluconeogenesis;Pyruvate metabolism
Q16853	AOC3	Membrane primary amine oxidase	0.00148	2.15	12	9	15	9	84.6	50.31	amine metabolic process [GO:0009308];cell adhesion [GO:0007155];inflammatory response [GO:0006954];negative regulation of primary amine oxidase activity [GO:1902283];response to antibiotic [GO:0046677]	cell surface [GO:0009986];cytoplasm [GO:0005737];early endosome [GO:0005769];endoplasmic reticulum [GO:0005783];Golgi apparatus [GO:0005794];membrane [GO:0016020];microvillus [GO:0005902];plasma membrane [GO:0005886]	calcium ion binding [GO:0005509];copper ion binding [GO:0005507];identical protein binding [GO:0042802];primary amine oxidase activity [GO:0008131];protein heterodimerization activity [GO:0046982];quinone binding [GO:0048038];tryptamine:oxygen oxidoreductase (deaminating) activity [GO:0052593]	cell adhesion;other biological processes;other metabolic processes;stress response	other molecular function	Phase I - Functionalization of compounds
Q06033	ITIH3	Inter-alpha-trypsin inhibitor heavy chain H3	0.00623	2.13	10	5	8	5	99.8	30.75	hyaluronan metabolic process [GO:0030212];negative regulation of peptidase activity [GO:0010466]	extracellular exosome [GO:0070062];extracellular region [GO:0005576];platelet dense granule lumen [GO:0031089]	endopeptidase inhibitor activity [GO:0004866];serine-type endopeptidase inhibitor activity [GO:0004867]	other metabolic processes	enzyme regulator activity	Platelet degranulation
P00751	CFB	Complement factor B	0.00351	2.13	28	20	57	20	85.5	204.34	complement activation [GO:0006956];complement activation, alternative pathway [GO:0006957];positive regulation of immune response [GO:0050778];positive regulation of opsonization [GO:1903028];proteolysis [GO:0006508];response to bacterium [GO:0009617]	blood microparticle [GO:0072562];classical-complement-pathway C3/C5 convertase complex [GO:0005601];extracellular exosome [GO:0070062];extracellular region [GO:0005576];extracellular space [GO:0005615];plasma membrane [GO:0005886]	complement binding [GO:0001848];serine-type endopeptidase activity [GO:0004252]	other biological processes;protein metabolism;stress response	other molecular function	Activation of C3 and C5;Alternative complement activation;Regulation of Complement cascade
P29622	SERPINA4	Kallistatin	0.00396	2.12	24	8	21	8	48.5	71.29	negative regulation of endopeptidase activity [GO:0010951]	extracellular exosome [GO:0070062];extracellular region [GO:0005576];extracellular space [GO:0005615];platelet dense granule lumen [GO:0031089]	serine-type endopeptidase inhibitor activity [GO:0004867]		enzyme regulator activity	Platelet degranulation
Q9NY47	CACNA2D2	Voltage-dependent calcium channel subunit alpha-2/delta-2	0.00113	2.11	2	2	2	2	129.7	7.18	regulation of ion transmembrane transport [GO:0034765]	plasma membrane [GO:0005886];voltage-gated calcium channel complex [GO:0005891]	metal ion binding [GO:0046872];voltage-gated calcium channel activity [GO:0005245]	cell organization and biogenesis;other biological processes;transport	other molecular function;transporter activity	Sensory processing of sound by inner hair cells of the cochlea;Adrenaline,noradrenaline inhibits insulin secretion;Phase 0 - rapid depolarisation;Phase 2 - plateau phase;Presynaptic depolarization and calcium channel opening
Q16647	PTGIS	Prostacyclin synthase	0.00162	2.11	12	5	7	5	57.1	25.49	apoptotic signaling pathway [GO:0097190];cellular response to hypoxia [GO:0071456];cellular response to interleukin-1 [GO:0071347];cellular response to interleukin-6 [GO:0071354];cyclooxygenase pathway [GO:0019371];icosanoid metabolic process [GO:0006690];NAD biosynthesis via nicotinamide riboside salvage pathway [GO:0034356];negative regulation of inflammatory response [GO:0050728];negative regu…	caveola [GO:0005901];endoplasmic reticulum [GO:0005783];endoplasmic reticulum membrane [GO:0005789];extracellular space [GO:0005615];nucleus [GO:0005634]	heme binding [GO:0020037];hydroperoxy icosatetraenoate dehydratase activity [GO:0106256];iron ion binding [GO:0005506];monooxygenase activity [GO:0004497];oxidoreductase activity, acting on paired donors, with incorporation or reduction of molecular oxygen [GO:0016705];prostaglandin-I synthase activity [GO:0008116]	other biological processes;other metabolic processes;signal transduction;stress response	other molecular function	Eicosanoids;Nicotinamide salvaging;Synthesis of Prostaglandins (PG) and Thromboxanes (TX)
O00391	QSOX1	Sulfhydryl oxidase 1	0.00192	2.08	6	3	8	3	82.5	28	extracellular matrix assembly [GO:0085029];negative regulation of macroautophagy [GO:0016242];protein folding [GO:0006457]	endoplasmic reticulum lumen [GO:0005788];extracellular exosome [GO:0070062];extracellular region [GO:0005576];extracellular space [GO:0005615];Golgi apparatus [GO:0005794];Golgi membrane [GO:0000139];intercellular bridge [GO:0045171];intracellular membrane-bounded organelle [GO:0043231];platelet alpha granule lumen [GO:0031093];specific granule lumen [GO:0035580];tertiary granule lumen [GO:190472…	FAD binding [GO:0071949];flavin-linked sulfhydryl oxidase activity [GO:0016971];protein disulfide isomerase activity [GO:0003756]	cell organization and biogenesis;other biological processes;other metabolic processes;protein metabolism	other molecular function	Neutrophil degranulation;Platelet degranulation;Post-translational protein phosphorylation;Regulation of Insulin-like Growth Factor (IGF) transport and uptake by Insulin-like Growth Factor Binding Proteins (IGFBPs)
P02790	HPX	Hemopexin	0.00343	2.08	28	11	33	11	51.6	115.51	cellular iron ion homeostasis [GO:0006879];heme metabolic process [GO:0042168];heme transport [GO:0015886];hemoglobin metabolic process [GO:0020027];positive regulation of humoral immune response mediated by circulating immunoglobulin [GO:0002925];positive regulation of immunoglobulin production [GO:0002639];positive regulation of type II interferon-mediated signaling pathway [GO:0060335];positiv…	blood microparticle [GO:0072562];collagen-containing extracellular matrix [GO:0062023];endocytic vesicle lumen [GO:0071682];extracellular exosome [GO:0070062];extracellular region [GO:0005576];extracellular space [GO:0005615]	heme transmembrane transporter activity [GO:0015232];metal ion binding [GO:0046872]	other biological processes;other metabolic processes;protein metabolism;signal transduction;stress response;transport	other molecular function;transporter activity	Scavenging of heme from plasma
P10643	C7	Complement component C7	0.00452	2.08	38	25	56	25	93.5	231.94	complement activation [GO:0006956];complement activation, alternative pathway [GO:0006957];complement activation, classical pathway [GO:0006958];cytolysis [GO:0019835];positive regulation of immune response [GO:0050778]	extracellular exosome [GO:0070062];extracellular region [GO:0005576];extracellular space [GO:0005615];membrane attack complex [GO:0005579]		other biological processes;stress response		Regulation of Complement cascade;Terminal pathway of complement
P50135	HNMT	Histamine N-methyltransferase	0.0012	2.08	19	5	8	5	33.3	24.84	histamine catabolic process [GO:0001695];histamine metabolic process [GO:0001692];histidine catabolic process [GO:0006548];methylation [GO:0032259];respiratory gaseous exchange by respiratory system [GO:0007585]	centrosome [GO:0005813];cytoplasm [GO:0005737];cytosol [GO:0005829];extracellular exosome [GO:0070062];nucleoplasm [GO:0005654]	histamine N-methyltransferase activity [GO:0046539]	other biological processes;other metabolic processes	other molecular function	Histidine catabolism;Metabolism of ingested SeMet, Sec, MeSec into H2Se
P05546	SERPIND1	Heparin cofactor 2	0.00659	2.08	11	5	7	5	57	23.52	blood coagulation [GO:0007596];chemotaxis [GO:0006935];negative regulation of endopeptidase activity [GO:0010951]	endoplasmic reticulum lumen [GO:0005788];extracellular exosome [GO:0070062];extracellular region [GO:0005576];extracellular space [GO:0005615]	endopeptidase inhibitor activity [GO:0004866];heparin binding [GO:0008201];serine-type endopeptidase inhibitor activity [GO:0004867]	other biological processes;stress response	enzyme regulator activity;other molecular function	Common Pathway of Fibrin Clot Formation;Intrinsic Pathway of Fibrin Clot Formation;Post-translational protein phosphorylation;Regulation of Insulin-like Growth Factor (IGF) transport and uptake by Insulin-like Growth Factor Binding Proteins (IGFBPs)
Q8N139	ABCA6	ATP-binding cassette sub-family A member 6	0.00113	2.04	2	2	3	2	184.2	13.62	lipid transport [GO:0006869]	Golgi membrane [GO:0000139];intracellular membrane-bounded organelle [GO:0043231];nucleoplasm [GO:0005654];plasma membrane [GO:0005886]	ABC-type transporter activity [GO:0140359];ATP binding [GO:0005524];ATPase-coupled transmembrane transporter activity [GO:0042626];lipid transporter activity [GO:0005319]	transport	other molecular function;transporter activity	ABC transporters in lipid homeostasis;FOXO-mediated transcription of oxidative stress, metabolic and neuronal genes
Q9UKU9	ANGPTL2	Angiopoietin-related protein 2	0.00113	2.02	11	4	6	4	57.1	23.93	cell-cell signaling [GO:0007267]	collagen-containing extracellular matrix [GO:0062023];extracellular exosome [GO:0070062];extracellular space [GO:0005615]	signaling receptor binding [GO:0005102]	cell-cell signaling	signal transduction activity or receptor binding
P06703	S100A6	Protein S100-A6	0.00113	2.02	33	5	8	5	10.2	23.42	axonogenesis [GO:0007409];positive regulation of fibroblast proliferation [GO:0048146];signal transduction [GO:0007165]	collagen-containing extracellular matrix [GO:0062023];cytoplasm [GO:0005737];cytosol [GO:0005829];extracellular exosome [GO:0070062];extracellular region [GO:0005576];extrinsic component of cytoplasmic side of plasma membrane [GO:0031234];nuclear envelope [GO:0005635];nucleus [GO:0005634];perinuclear region of cytoplasm [GO:0048471];plasma membrane [GO:0005886];ruffle [GO:0001726]	calcium ion binding [GO:0005509];calcium-dependent protein binding [GO:0048306];ion transmembrane transporter activity [GO:0015075];protein homodimerization activity [GO:0042803];S100 protein binding [GO:0044548];tropomyosin binding [GO:0005523];zinc ion binding [GO:0008270]	cell organization and biogenesis;developmental processes;other biological processes;signal transduction;transport	cytoskeletal activity;other molecular function;transporter activity
Q6UY14	ADAMTSL4	ADAMTS-like protein 4	0.00113	2.01	4	4	5	4	116.5	15.02	apoptotic process [GO:0006915];epithelial cell development [GO:0002064];extracellular matrix organization [GO:0030198];pigment cell development [GO:0070285];positive regulation of apoptotic process [GO:0043065]	collagen-containing extracellular matrix [GO:0062023];endoplasmic reticulum lumen [GO:0005788];extracellular region [GO:0005576];interstitial matrix [GO:0005614]	identical protein binding [GO:0042802];protease binding [GO:0002020]	cell organization and biogenesis;other biological processes	other molecular function	Defective B3GALTL causes PpS;O-glycosylation of TSR domain-containing proteins
P09525	ANXA4	Annexin A4	0.00137	2.01	30	10	23	10	35.9	85.64	epithelial cell differentiation [GO:0030855];negative regulation of apoptotic process [GO:0043066];negative regulation of interleukin-8 production [GO:0032717];negative regulation of NF-kappaB transcription factor activity [GO:0032088];Notch signaling pathway [GO:0007219];regulation of transcription by RNA polymerase II [GO:0006357];signal transduction [GO:0007165]	cell surface [GO:0009986];collagen-containing extracellular matrix [GO:0062023];cytoplasm [GO:0005737];cytoplasmic vesicle [GO:0031410];extracellular exosome [GO:0070062];nuclear membrane [GO:0031965];nucleus [GO:0005634];perinuclear region of cytoplasm [GO:0048471];plasma membrane [GO:0005886];vesicle membrane [GO:0012506]	calcium ion binding [GO:0005509];calcium-dependent phospholipid binding [GO:0005544];calcium-dependent protein binding [GO:0048306];identical protein binding [GO:0042802];NF-kappaB binding [GO:0051059];phospholipase inhibitor activity [GO:0004859]	other biological processes;signal transduction	enzyme regulator activity;other molecular function
P80723	BASP1	Brain acid soluble protein 1	0.00113	2	63	7	12	7	22.7	50.47	diaphragm development [GO:0060539];gonad development [GO:0008406];mesenchymal to epithelial transition [GO:0060231];metanephric mesenchyme development [GO:0072075];negative regulation of DNA-templated transcription [GO:0045892];podocyte differentiation [GO:0072112];positive regulation of heart growth [GO:0060421];positive regulation of metanephric ureteric bud development [GO:2001076];substantia …	cell junction [GO:0030054];chromatin [GO:0000785];cytoplasm [GO:0005737];cytoskeleton [GO:0005856];extracellular exosome [GO:0070062];growth cone [GO:0030426];nuclear matrix [GO:0016363];nuclear speck [GO:0016607];nucleus [GO:0005634];plasma membrane [GO:0005886];PML body [GO:0016605];vesicle [GO:0031982]	protein domain specific binding [GO:0019904];transcription cis-regulatory region binding [GO:0000976];transcription corepressor activity [GO:0003714]	cell organization and biogenesis;developmental processes;other biological processes	nucleic acid binding activity;other molecular function	RHOF GTPase cycle
P07357	C8A	Complement component C8 alpha chain	0.0114	2	19	7	13	7	65.1	52.16	complement activation [GO:0006956];complement activation, alternative pathway [GO:0006957];complement activation, classical pathway [GO:0006958];cytolysis [GO:0019835];immune response [GO:0006955];positive regulation of immune response [GO:0050778]	blood microparticle [GO:0072562];extracellular exosome [GO:0070062];extracellular region [GO:0005576];extracellular space [GO:0005615];membrane [GO:0016020];membrane attack complex [GO:0005579]	complement binding [GO:0001848];protein-containing complex binding [GO:0044877]	other biological processes;stress response	other molecular function	Regulation of Complement cascade;Terminal pathway of complement
Q9UBG0	MRC2	C-type mannose receptor 2	0.0012	1.99	6	6	13	6	166.6	44.6	collagen catabolic process [GO:0030574];endocytosis [GO:0006897];osteoblast differentiation [GO:0001649]	focal adhesion [GO:0005925];membrane [GO:0016020]	carbohydrate binding [GO:0030246];collagen binding [GO:0005518];signaling receptor activity [GO:0038023]	other metabolic processes;transport	other molecular function	Cross-presentation of soluble exogenous antigens (endosomes)
A0A0A0MRZ8	IGKV3D-11	Immunoglobulin kappa variable 3D-11	0.00333	1.98	8	1	2	1	12.6	5.81	adaptive immune response [GO:0002250];immune response [GO:0006955]	extracellular space [GO:0005615];immunoglobulin complex [GO:0019814];plasma membrane [GO:0005886]		other biological processes
Q07954	LRP1	Prolow-density lipoprotein receptor-related protein 1	0.00137	1.98	10	32	53	32	504.3	218.83	amyloid-beta clearance [GO:0097242];amyloid-beta clearance by cellular catabolic process [GO:0150094];amyloid-beta clearance by transcytosis [GO:0150093];aorta morphogenesis [GO:0035909];apoptotic cell clearance [GO:0043277];astrocyte activation involved in immune response [GO:0002265];cellular response to amyloid-beta [GO:1904646];enzyme-linked receptor protein signaling pathway [GO:0007167];lip…	basolateral plasma membrane [GO:0016323];clathrin-coated pit [GO:0005905];cytoskeleton [GO:0005856];early endosome [GO:0005769];endocytic vesicle membrane [GO:0030666];focal adhesion [GO:0005925];Golgi apparatus [GO:0005794];low-density lipoprotein receptor complex [GO:0062136];lysosomal membrane [GO:0005765];membrane [GO:0016020];nucleus [GO:0005634];plasma membrane [GO:0005886];plasma membrane …	alpha-2 macroglobulin receptor activity [GO:0016964];amyloid-beta binding [GO:0001540];apolipoprotein binding [GO:0034185];apolipoprotein receptor activity [GO:0030226];calcium ion binding [GO:0005509];cargo receptor activity [GO:0038024];clathrin heavy chain binding [GO:0032050];heparan sulfate proteoglycan binding [GO:0043395];lipoprotein particle receptor binding [GO:0070325];low-density lipop…	developmental processes;other biological processes;other metabolic processes;signal transduction;stress response;transport	other molecular function;signal transduction activity or receptor binding	Retinoid metabolism and transport;Scavenging of heme from plasma
P21695	GPD1	Glycerol-3-phosphate dehydrogenase [NAD(+)], cytoplasmic	0.0101	1.98	30	11	15	11	37.5	53.16	cellular response to cAMP [GO:0071320];cellular response to tumor necrosis factor [GO:0071356];gluconeogenesis [GO:0006094];glycerol-3-phosphate catabolic process [GO:0046168];glycerol-3-phosphate metabolic process [GO:0006072];glycerolipid metabolic process [GO:0046486];glycerophosphate shuttle [GO:0006127];NADH metabolic process [GO:0006734];NADH oxidation [GO:0006116];positive regulation of gl…	cytosol [GO:0005829];extracellular exosome [GO:0070062];glycerol-3-phosphate dehydrogenase complex [GO:0009331]	glycerol-3-phosphate dehydrogenase (quinone) activity [GO:0004368];glycerol-3-phosphate dehydrogenase [NAD(P)+] activity [GO:0047952];NAD binding [GO:0051287];protein homodimerization activity [GO:0042803]	other biological processes;other metabolic processes	other molecular function	Synthesis of PA
Q6ZMZ3	SYNE3	Nesprin-3	0.00113	1.98	6	5	6	5	112.1	25.58	cytoskeleton organization [GO:0007010];establishment of protein localization to membrane [GO:0090150];nuclear migration [GO:0007097];regulation of cell shape [GO:0008360]	cytoplasm [GO:0005737];meiotic nuclear membrane microtubule tethering complex [GO:0034993];membrane [GO:0016020];nuclear envelope [GO:0005635];nuclear membrane [GO:0031965];nuclear outer membrane [GO:0005640];rough endoplasmic reticulum [GO:0005791]	actin filament binding [GO:0051015];cytoskeleton-nuclear membrane anchor activity [GO:0140444]	cell organization and biogenesis;other biological processes;transport	cytoskeletal activity;other molecular function
P0DJI9	SAA2	Serum amyloid A-2 protein	0.0281	1.97	31	3	4	2	13.5	17.76	acute-phase response [GO:0006953]	extracellular exosome [GO:0070062];high-density lipoprotein particle [GO:0034364]		stress response
P16070	CD44	CD44 antigen	0.00113	1.96	8	4	15	4	81.5	62.49	cartilage development [GO:0051216];cell adhesion [GO:0007155];cell migration [GO:0016477];cell-cell adhesion [GO:0098609];cell-matrix adhesion [GO:0007160];cellular response to fibroblast growth factor stimulus [GO:0044344];cytokine-mediated signaling pathway [GO:0019221];hyaluronan catabolic process [GO:0030214];inflammatory response [GO:0006954];monocyte aggregation [GO:0070487];negative regula…	apical plasma membrane [GO:0016324];basolateral plasma membrane [GO:0016323];cell projection [GO:0042995];cell surface [GO:0009986];cytosol [GO:0005829];extracellular exosome [GO:0070062];focal adhesion [GO:0005925];Golgi apparatus [GO:0005794];lamellipodium membrane [GO:0031258];macrophage migration inhibitory factor receptor complex [GO:0035692];microvillus [GO:0005902];plasma membrane [GO:0005…	collagen binding [GO:0005518];hyaluronic acid binding [GO:0005540];transmembrane signaling receptor activity [GO:0004888]	cell adhesion;developmental processes;other biological processes;other metabolic processes;signal transduction;stress response	other molecular function	Cell surface interactions at the vascular wall;Degradation of the extracellular matrix;Hyaluronan uptake and degradation;Integrin cell surface interactions;Interferon gamma signaling;Neutrophil degranulation
P24593	IGFBP5	Insulin-like growth factor-binding protein 5	0.00238	1.94	10	2	3	2	30.6	9.1	aging [GO:0007568];cellular response to cAMP [GO:0071320];cellular response to organic cyclic compound [GO:0071407];female pregnancy [GO:0007565];glucose homeostasis [GO:0042593];hair follicle morphogenesis [GO:0031069];insulin-like growth factor receptor signaling pathway [GO:0048009];intracellular signal transduction [GO:0035556];lung alveolus development [GO:0048286];mammary gland involution […	endoplasmic reticulum lumen [GO:0005788];extracellular region [GO:0005576];extracellular space [GO:0005615];insulin-like growth factor binding protein complex [GO:0016942];insulin-like growth factor ternary complex [GO:0042567]	fibronectin binding [GO:0001968];insulin-like growth factor I binding [GO:0031994];insulin-like growth factor II binding [GO:0031995]	cell cycle OR cell proliferation;developmental processes;other biological processes;signal transduction	other molecular function	Post-translational protein phosphorylation;Regulation of Insulin-like Growth Factor (IGF) transport and uptake by Insulin-like Growth Factor Binding Proteins (IGFBPs)
P19021	PAM	Peptidyl-glycine alpha-amidating monooxygenase	0.00388	1.93	10	9	10	9	108.3	32.6	central nervous system development [GO:0007417];fatty acid primary amide biosynthetic process [GO:0062112];heart development [GO:0007507];lactation [GO:0007595];limb development [GO:0060173];long-chain fatty acid metabolic process [GO:0001676];maternal process involved in female pregnancy [GO:0060135];odontogenesis [GO:0042476];ovulation cycle process [GO:0022602];peptide amidation [GO:0001519];p…	cell surface [GO:0009986];extracellular exosome [GO:0070062];extracellular region [GO:0005576];membrane [GO:0016020];neuron projection [GO:0043005];perikaryon [GO:0043204];perinuclear region of cytoplasm [GO:0048471];plasma membrane [GO:0005886];secretory granule membrane [GO:0030667];trans-Golgi network [GO:0005802];transport vesicle membrane [GO:0030658]	calcium ion binding [GO:0005509];copper ion binding [GO:0005507];identical protein binding [GO:0042802];L-ascorbic acid binding [GO:0031418];peptidylamidoglycolate lyase activity [GO:0004598];peptidylglycine monooxygenase activity [GO:0004504];protein kinase binding [GO:0019901];zinc ion binding [GO:0008270]	other biological processes;other metabolic processes	other molecular function
P01860	IGHG3	Immunoglobulin heavy constant gamma 3	0.00278	1.92	36	10	49	4	41.3	185.46	adaptive immune response [GO:0002250];B cell receptor signaling pathway [GO:0050853];complement activation, classical pathway [GO:0006958];defense response to bacterium [GO:0042742];innate immune response [GO:0045087];phagocytosis, engulfment [GO:0006911];phagocytosis, recognition [GO:0006910];positive regulation of B cell activation [GO:0050871];retina homeostasis [GO:0001895]	blood microparticle [GO:0072562];external side of plasma membrane [GO:0009897];extracellular exosome [GO:0070062];extracellular region [GO:0005576];extracellular space [GO:0005615];IgG immunoglobulin complex [GO:0071735];immunoglobulin complex, circulating [GO:0042571]	antigen binding [GO:0003823];immunoglobulin receptor binding [GO:0034987]
P29401	TKT	Transketolase	0.00113	1.91	20	9	17	9	67.8	73.07	glyceraldehyde-3-phosphate biosynthetic process [GO:0046166];pentose-phosphate shunt [GO:0006098];pentose-phosphate shunt, non-oxidative branch [GO:0009052];regulation of growth [GO:0040008];ribose phosphate biosynthetic process [GO:0046390]	cytosol [GO:0005829];endoplasmic reticulum membrane [GO:0005789];extracellular exosome [GO:0070062];nuclear body [GO:0016604];nucleoplasm [GO:0005654];peroxisome [GO:0005777];vesicle [GO:0031982]	calcium ion binding [GO:0005509];magnesium ion binding [GO:0000287];protein homodimerization activity [GO:0042803];thiamine pyrophosphate binding [GO:0030976];transketolase activity [GO:0004802]	other biological processes;other metabolic processes	other molecular function	Insulin effects increased synthesis of Xylulose-5-Phosphate;NFE2L2 regulates pentose phosphate pathway genes;Pentose phosphate pathway
P02675	FGB	Fibrinogen beta chain	0.00113	1.9	55	23	67	23	55.9	268.16	adaptive immune response [GO:0002250];blood coagulation, fibrin clot formation [GO:0072378];cell adhesion [GO:0007155];cell-matrix adhesion [GO:0007160];cellular response to interleukin-1 [GO:0071347];cellular response to leptin stimulus [GO:0044320];fibrinolysis [GO:0042730];induction of bacterial agglutination [GO:0043152];innate immune response [GO:0045087];negative regulation of endothelial c…	blood microparticle [GO:0072562];cell cortex [GO:0005938];cell surface [GO:0009986];collagen-containing extracellular matrix [GO:0062023];endoplasmic reticulum [GO:0005783];external side of plasma membrane [GO:0009897];extracellular exosome [GO:0070062];extracellular region [GO:0005576];extracellular space [GO:0005615];extracellular vesicle [GO:1903561];fibrinogen complex [GO:0005577];plasma memb…	chaperone binding [GO:0051087];extracellular matrix structural constituent [GO:0005201];signaling receptor binding [GO:0005102];structural molecule activity [GO:0005198]	cell adhesion;cell organization and biogenesis;other biological processes;other metabolic processes;protein metabolism;stress response	other molecular function;signal transduction activity or receptor binding	Common Pathway of Fibrin Clot Formation;ER-Phagosome pathway;GRB2:SOS provides linkage to MAPK signaling for Integrins;Integrin cell surface interactions;IRAK4 deficiency (TLR2/4);MAP2K and MAPK activation;MyD88 deficiency (TLR2/4);MyD88:MAL(TIRAP) cascade initiated on plasma membrane;p130Cas linkage to MAPK signaling for integrins;Paradoxical activation of RAF signaling by kinase inactive BRAF;P…
P01008	SERPINC1	Antithrombin-III	0.00727	1.9	39	16	53	16	52.6	206.79	blood coagulation [GO:0007596];negative regulation of endopeptidase activity [GO:0010951];regulation of blood coagulation [GO:0030193]	blood microparticle [GO:0072562];collagen-containing extracellular matrix [GO:0062023];endoplasmic reticulum lumen [GO:0005788];extracellular exosome [GO:0070062];extracellular region [GO:0005576];extracellular space [GO:0005615];plasma membrane [GO:0005886]	heparin binding [GO:0008201];identical protein binding [GO:0042802];protease binding [GO:0002020];serine-type endopeptidase inhibitor activity [GO:0004867]	other biological processes;stress response	enzyme regulator activity;other molecular function	Common Pathway of Fibrin Clot Formation;Intrinsic Pathway of Fibrin Clot Formation;Post-translational protein phosphorylation;Regulation of Insulin-like Growth Factor (IGF) transport and uptake by Insulin-like Growth Factor Binding Proteins (IGFBPs)
A0A0C4DH31	IGHV1-18	Immunoglobulin heavy variable 1-18	0.00976	1.9	30	3	7	2	12.8	22.04	B cell receptor signaling pathway [GO:0050853];complement activation, classical pathway [GO:0006958];defense response to bacterium [GO:0042742];innate immune response [GO:0045087];phagocytosis, engulfment [GO:0006911];phagocytosis, recognition [GO:0006910];positive regulation of B cell activation [GO:0050871]	external side of plasma membrane [GO:0009897];immunoglobulin complex, circulating [GO:0042571]	antigen binding [GO:0003823];immunoglobulin receptor binding [GO:0034987]	other biological processes	other molecular function
P01031	C5	Complement C5	0.0144	1.9	17	26	38	26	188.2	135.38	cell surface receptor signaling pathway [GO:0007166];chemotaxis [GO:0006935];complement activation [GO:0006956];complement activation, alternative pathway [GO:0006957];complement activation, classical pathway [GO:0006958];cytolysis [GO:0019835];G protein-coupled receptor signaling pathway [GO:0007186];in utero embryonic development [GO:0001701];inflammatory response [GO:0006954];negative regulati…	extracellular exosome [GO:0070062];extracellular region [GO:0005576];extracellular space [GO:0005615];membrane attack complex [GO:0005579]	chemokine activity [GO:0008009];endopeptidase inhibitor activity [GO:0004866];signaling receptor binding [GO:0005102]	other biological processes;signal transduction;stress response	enzyme regulator activity;signal transduction activity or receptor binding	Activation of C3 and C5;G alpha (i) signalling events;Peptide ligand-binding receptors;Regulation of Complement cascade;Terminal pathway of complement
O75368	SH3BGRL	Adapter SH3BGRL	0.00163	1.89	69	7	14	7	12.8	51.71	positive regulation of cytoplasmic translational initiation [GO:1904690];proteasome-mediated ubiquitin-dependent protein catabolic process [GO:0043161]	cytoplasm [GO:0005737];cytosol [GO:0005829];extracellular exosome [GO:0070062];extracellular space [GO:0005615];nucleus [GO:0005634];plasma membrane [GO:0005886]	protein-RNA adaptor activity [GO:0140517];SH3 domain binding [GO:0017124];ubiquitin ligase-substrate adaptor activity [GO:1990756]	other biological processes;other metabolic processes;protein metabolism	other molecular function
P02749	APOH	Beta-2-glycoprotein 1	0.00758	1.88	28	8	27	8	38.3	106.18	blood coagulation, intrinsic pathway [GO:0007597];negative regulation of angiogenesis [GO:0016525];negative regulation of blood coagulation [GO:0030195];negative regulation of endothelial cell migration [GO:0010596];negative regulation of endothelial cell proliferation [GO:0001937];negative regulation of fibrinolysis [GO:0051918];negative regulation of myeloid cell apoptotic process [GO:0033033];…	cell surface [GO:0009986];chylomicron [GO:0042627];collagen-containing extracellular matrix [GO:0062023];extracellular exosome [GO:0070062];extracellular region [GO:0005576];extracellular space [GO:0005615];high-density lipoprotein particle [GO:0034364];platelet dense granule lumen [GO:0031089];very-low-density lipoprotein particle [GO:0034361]	heparin binding [GO:0008201];identical protein binding [GO:0042802];lipid binding [GO:0008289];lipoprotein lipase activator activity [GO:0060230];phospholipid binding [GO:0005543]	other biological processes;other metabolic processes;protein metabolism;stress response;transport	enzyme regulator activity;other molecular function	Platelet degranulation
P02679	FGG	Fibrinogen gamma chain	0.00113	1.88	46	16	47	16	51.5	189.53	blood coagulation, fibrin clot formation [GO:0072378];cell-matrix adhesion [GO:0007160];cellular response to interleukin-1 [GO:0071347];cellular response to interleukin-6 [GO:0071354];fibrinolysis [GO:0042730];negative regulation of endothelial cell apoptotic process [GO:2000352];negative regulation of extrinsic apoptotic signaling pathway via death domain receptors [GO:1902042];negative regulati…	blood microparticle [GO:0072562];cell surface [GO:0009986];collagen-containing extracellular matrix [GO:0062023];endoplasmic reticulum lumen [GO:0005788];external side of plasma membrane [GO:0009897];extracellular exosome [GO:0070062];extracellular region [GO:0005576];extracellular space [GO:0005615];fibrinogen complex [GO:0005577];plasma membrane [GO:0005886];platelet alpha granule [GO:0031091];…	cell adhesion molecule binding [GO:0050839];extracellular matrix structural constituent [GO:0005201];identical protein binding [GO:0042802];metal ion binding [GO:0046872];signaling receptor binding [GO:0005102];structural molecule activity [GO:0005198]	cell adhesion;cell organization and biogenesis;other biological processes;other metabolic processes;protein metabolism;stress response;transport	other molecular function;signal transduction activity or receptor binding	Common Pathway of Fibrin Clot Formation;ER-Phagosome pathway;GRB2:SOS provides linkage to MAPK signaling for Integrins;Integrin cell surface interactions;IRAK4 deficiency (TLR2/4);MAP2K and MAPK activation;MyD88 deficiency (TLR2/4);MyD88:MAL(TIRAP) cascade initiated on plasma membrane;p130Cas linkage to MAPK signaling for integrins;Paradoxical activation of RAF signaling by kinase inactive BRAF;P…
P11413	G6PD	Glucose-6-phosphate 1-dehydrogenase	0.00137	1.87	21	7	11	7	59.2	45.35	cellular response to oxidative stress [GO:0034599];cholesterol biosynthetic process [GO:0006695];erythrocyte maturation [GO:0043249];glucose 6-phosphate metabolic process [GO:0051156];glucose metabolic process [GO:0006006];glutathione metabolic process [GO:0006749];lipid metabolic process [GO:0006629];NADP metabolic process [GO:0006739];NADPH regeneration [GO:0006740];negative regulation of cell …	centriolar satellite [GO:0034451];cytoplasm [GO:0005737];cytoplasmic side of plasma membrane [GO:0009898];cytosol [GO:0005829];extracellular exosome [GO:0070062];intracellular membrane-bounded organelle [GO:0043231];membrane [GO:0016020];nucleus [GO:0005634]	glucose binding [GO:0005536];glucose-6-phosphate dehydrogenase activity [GO:0004345];identical protein binding [GO:0042802];NADP binding [GO:0050661];protein homodimerization activity [GO:0042803]	other biological processes;other metabolic processes;stress response	other molecular function	NFE2L2 regulates pentose phosphate pathway genes;Pentose phosphate pathway;TP53 Regulates Metabolic Genes
P01859	IGHG2	Immunoglobulin heavy constant gamma 2	0.00315	1.86	35	9	57	4	35.9	199.83	adaptive immune response [GO:0002250];B cell receptor signaling pathway [GO:0050853];complement activation, classical pathway [GO:0006958];defense response to bacterium [GO:0042742];innate immune response [GO:0045087];phagocytosis, engulfment [GO:0006911];phagocytosis, recognition [GO:0006910];positive regulation of B cell activation [GO:0050871]	blood microparticle [GO:0072562];external side of plasma membrane [GO:0009897];extracellular exosome [GO:0070062];extracellular region [GO:0005576];extracellular space [GO:0005615];IgG immunoglobulin complex [GO:0071735];immunoglobulin complex, circulating [GO:0042571]	antigen binding [GO:0003823];immunoglobulin receptor binding [GO:0034987]
Q9H4G4	GLIPR2	Golgi-associated plant pathogenesis-related protein 1	0.0018	1.86	28	3	9	3	17.2	38.92	positive regulation of epithelial cell migration [GO:0010634];positive regulation of epithelial to mesenchymal transition [GO:0010718];positive regulation of ERK1 and ERK2 cascade [GO:0070374]	extracellular exosome [GO:0070062];extracellular space [GO:0005615];Golgi membrane [GO:0000139]	protein homodimerization activity [GO:0042803]	other biological processes	other molecular function
P02671	FGA	Fibrinogen alpha chain	0.00113	1.86	32	27	71	27	94.9	265.41	adaptive immune response [GO:0002250];blood coagulation, common pathway [GO:0072377];blood coagulation, fibrin clot formation [GO:0072378];cell-matrix adhesion [GO:0007160];fibrinolysis [GO:0042730];induction of bacterial agglutination [GO:0043152];innate immune response [GO:0045087];negative regulation of blood coagulation, common pathway [GO:2000261];negative regulation of endothelial cell apop…	blood microparticle [GO:0072562];cell surface [GO:0009986];collagen-containing extracellular matrix [GO:0062023];endoplasmic reticulum [GO:0005783];endoplasmic reticulum lumen [GO:0005788];external side of plasma membrane [GO:0009897];extracellular exosome [GO:0070062];extracellular region [GO:0005576];extracellular space [GO:0005615];extracellular vesicle [GO:1903561];fibrinogen complex [GO:0005…	extracellular matrix structural constituent [GO:0005201];metal ion binding [GO:0046872];signaling receptor binding [GO:0005102];structural molecule activity [GO:0005198]	cell adhesion;cell organization and biogenesis;other biological processes;other metabolic processes;protein metabolism;stress response	other molecular function;signal transduction activity or receptor binding	Amyloid fiber formation;Common Pathway of Fibrin Clot Formation;ER-Phagosome pathway;GRB2:SOS provides linkage to MAPK signaling for Integrins;Integrin cell surface interactions;IRAK4 deficiency (TLR2/4);MAP2K and MAPK activation;MyD88 deficiency (TLR2/4);MyD88:MAL(TIRAP) cascade initiated on plasma membrane;p130Cas linkage to MAPK signaling for integrins;Paradoxical activation of RAF signaling b…
Q9UBP4	DKK3	Dickkopf-related protein 3	0.00376	1.85	10	3	7	3	38.4	22.81	adrenal gland development [GO:0030325];anatomical structure morphogenesis [GO:0009653];negative regulation of aldosterone biosynthetic process [GO:0032348];negative regulation of anti-Mullerian hormone signaling pathway [GO:1902613];negative regulation of canonical Wnt signaling pathway [GO:0090090];negative regulation of cortisol biosynthetic process [GO:2000065];negative regulation of DNA-templ…	extracellular space [GO:0005615]	co-receptor binding [GO:0039706];receptor antagonist activity [GO:0048019]	developmental processes;other biological processes;signal transduction	other molecular function;signal transduction activity or receptor binding
Q5JTB6	PLAC9	Placenta-specific protein 9	0.00113	1.85	22	2	3	2	10.3	8.58		extracellular region [GO:0005576]
P01871	IGHM	Immunoglobulin heavy constant mu	0.00179	1.83	29	10	19	10	49.4	65.91	adaptive immune response [GO:0002250];antibacterial humoral response [GO:0019731];B cell receptor signaling pathway [GO:0050853];complement activation, classical pathway [GO:0006958];defense response to bacterium [GO:0042742];defense response to Gram-negative bacterium [GO:0050829];innate immune response [GO:0045087];phagocytosis, engulfment [GO:0006911];phagocytosis, recognition [GO:0006910];pos…	blood microparticle [GO:0072562];cell surface [GO:0009986];external side of plasma membrane [GO:0009897];extracellular exosome [GO:0070062];extracellular space [GO:0005615];hexameric IgM immunoglobulin complex [GO:0071757];IgM immunoglobulin complex [GO:0071753];immunoglobulin complex, circulating [GO:0042571];pentameric IgM immunoglobulin complex [GO:0071756];plasma membrane [GO:0005886]	antigen binding [GO:0003823]
P05186	ALPL	Alkaline phosphatase, tissue-nonspecific isozyme	0.0135	1.83	3	1	2	1	57.3	8.49	bone mineralization [GO:0030282];calcium ion homeostasis [GO:0055074];cellular homeostasis [GO:0019725];cellular response to organic cyclic compound [GO:0071407];cementum mineralization [GO:0071529];dephosphorylation [GO:0016311];developmental process involved in reproduction [GO:0003006];endochondral ossification [GO:0001958];multicellular organism aging [GO:0010259];osteoblast differentiation […	extracellular exosome [GO:0070062];extracellular matrix [GO:0031012];extracellular region [GO:0005576];membrane [GO:0016020];mitochondrial intermembrane space [GO:0005758];mitochondrial membrane [GO:0031966];plasma membrane [GO:0005886]	ADP phosphatase activity [GO:0043262];alkaline phosphatase activity [GO:0004035];ATP hydrolysis activity [GO:0016887];calcium ion binding [GO:0005509];inorganic diphosphate phosphatase activity [GO:0004427];phosphoamidase activity [GO:0050187];phosphoethanolamine phosphatase activity [GO:0052732];pyridoxal phosphatase activity [GO:0033883];pyrophosphatase activity [GO:0016462]	developmental processes;other biological processes;other metabolic processes	other molecular function	Post-translational modification: synthesis of GPI-anchored proteins
Q14624	ITIH4	Inter-alpha-trypsin inhibitor heavy chain H4	0.00542	1.82	21	17	38	17	103.3	148.47	acute-phase response [GO:0006953];hyaluronan metabolic process [GO:0030212];negative regulation of peptidase activity [GO:0010466];response to cytokine [GO:0034097]	blood microparticle [GO:0072562];collagen-containing extracellular matrix [GO:0062023];extracellular exosome [GO:0070062];extracellular region [GO:0005576];plasma membrane [GO:0005886];platelet dense granule lumen [GO:0031089]	endopeptidase inhibitor activity [GO:0004866];serine-type endopeptidase inhibitor activity [GO:0004867]	other biological processes;other metabolic processes;stress response	enzyme regulator activity	Platelet degranulation
P98082	DAB2	Disabled homolog 2	0.0012	1.81	4	2	3	2	82.4	11.46	apoptotic process [GO:0006915];cellular response to epidermal growth factor stimulus [GO:0071364];cellular response to transforming growth factor beta stimulus [GO:0071560];clathrin coat assembly [GO:0048268];leading edge cell differentiation [GO:0035026];negative regulation of androgen receptor signaling pathway [GO:0060766];negative regulation of apoptotic process [GO:0043066];negative regulati…	clathrin-coated pit [GO:0005905];clathrin-coated vesicle [GO:0030136];clathrin-coated vesicle membrane [GO:0030665];cytoplasm [GO:0005737];cytosol [GO:0005829];fibrillar center [GO:0001650];focal adhesion [GO:0005925];intracellular membrane-bounded organelle [GO:0043231];lysosomal membrane [GO:0005765];perinuclear region of cytoplasm [GO:0048471];plasma membrane [GO:0005886]	cargo receptor activity [GO:0038024];clathrin adaptor activity [GO:0035615];low-density lipoprotein particle receptor binding [GO:0050750];protein C-terminus binding [GO:0008022];SMAD binding [GO:0046332]	cell organization and biogenesis;other biological processes;signal transduction;transport	other molecular function;signal transduction activity or receptor binding	Cargo recognition for clathrin-mediated endocytosis;Formation of annular gap junctions
P00742	F10	Coagulation factor X	0.0022	1.8	5	2	2	2	54.7	6.34	blood coagulation [GO:0007596];blood coagulation, common pathway [GO:0072377];positive regulation of cell migration [GO:0030335];positive regulation of protein kinase B signaling [GO:0051897];proteolysis [GO:0006508];zymogen activation [GO:0031638]	endoplasmic reticulum lumen [GO:0005788];external side of plasma membrane [GO:0009897];extracellular region [GO:0005576];extracellular space [GO:0005615];Golgi lumen [GO:0005796];plasma membrane [GO:0005886];serine-type endopeptidase complex [GO:1905370]	calcium ion binding [GO:0005509];phospholipid binding [GO:0005543];serine-type endopeptidase activity [GO:0004252]	other biological processes;protein metabolism;stress response	other molecular function	Common Pathway of Fibrin Clot Formation;Defective cofactor function of FVIIIa variant;Defective F9 variant does not activate FX;Defective factor IX causes thrombophilia;Extrinsic Pathway of Fibrin Clot Formation;Gamma-carboxylation of protein precursors;Intrinsic Pathway of Fibrin Clot Formation;Removal of aminoterminal propeptides from gamma-carboxylated proteins;Transport of gamma-carboxylated …
P0DOY2	IGLC2	Immunoglobulin lambda constant 2	0.00442	1.8	60	5	36	3	11.3	138.93	B cell receptor signaling pathway [GO:0050853];complement activation, classical pathway [GO:0006958];defense response to bacterium [GO:0042742];innate immune response [GO:0045087];phagocytosis, engulfment [GO:0006911];phagocytosis, recognition [GO:0006910];positive regulation of B cell activation [GO:0050871]	blood microparticle [GO:0072562];external side of plasma membrane [GO:0009897];extracellular exosome [GO:0070062];extracellular region [GO:0005576];extracellular space [GO:0005615];immunoglobulin complex, circulating [GO:0042571];plasma membrane [GO:0005886]	antigen binding [GO:0003823];immunoglobulin receptor binding [GO:0034987]	other biological processes	other molecular function	Antigen activates B Cell Receptor (BCR) leading to generation of second messengers;CD22 mediated BCR regulation;Cell surface interactions at the vascular wall;Classical antibody-mediated complement activation;FCERI mediated Ca+2 mobilization;FCERI mediated MAPK activation;FCERI mediated NF-kB activation;FCGR activation;FCGR3A-mediated IL10 synthesis;FCGR3A-mediated phagocytosis;Immunoregulatory i…
P09936	UCHL1	Ubiquitin carboxyl-terminal hydrolase isozyme L1	0.00113	1.8	47	8	15	8	24.8	53.63	adult walking behavior [GO:0007628];axon target recognition [GO:0007412];axonal transport of mitochondrion [GO:0019896];cellular response to xenobiotic stimulus [GO:0071466];eating behavior [GO:0042755];male germ cell proliferation [GO:0002176];muscle cell development [GO:0055001];negative regulation of MAP kinase activity [GO:0043407];neuromuscular process [GO:0050905];proteasome-mediated ubiqui…	axon cytoplasm [GO:1904115];cytoplasm [GO:0005737];cytosol [GO:0005829];endoplasmic reticulum membrane [GO:0005789];neuron projection terminus [GO:0044306];neuronal cell body [GO:0043025];nucleoplasm [GO:0005654]	alpha-2A adrenergic receptor binding [GO:0031694];cysteine-type deubiquitinase activity [GO:0004843];cysteine-type endopeptidase activity [GO:0004197];omega peptidase activity [GO:0008242];ubiquitin binding [GO:0043130];ubiquitin protein ligase binding [GO:0031625]	cell cycle OR cell proliferation;cell organization and biogenesis;developmental processes;other biological processes;other metabolic processes;protein metabolism;stress response;transport	other molecular function;signal transduction activity or receptor binding	UCH proteinases
B9A064	IGLL5	Immunoglobulin lambda-like polypeptide 5	0.00622	1.8	28	4	26	2	23	103.38	B cell receptor signaling pathway [GO:0050853];complement activation, classical pathway [GO:0006958];defense response to bacterium [GO:0042742];innate immune response [GO:0045087];phagocytosis, engulfment [GO:0006911];phagocytosis, recognition [GO:0006910];positive regulation of B cell activation [GO:0050871]	external side of plasma membrane [GO:0009897];extracellular exosome [GO:0070062];immunoglobulin complex, circulating [GO:0042571]	antigen binding [GO:0003823];immunoglobulin receptor binding [GO:0034987]	other biological processes	other molecular function
P35542	SAA4	Serum amyloid A-4 protein	0.00478	1.78	15	2	3	2	14.7	9.64	acute-phase response [GO:0006953]	extracellular exosome [GO:0070062];extracellular region [GO:0005576];high-density lipoprotein particle [GO:0034364]		stress response
P06727	APOA4	Apolipoprotein A-IV	0.0149	1.77	49	18	31	18	45.3	112.71	cholesterol biosynthetic process [GO:0006695];cholesterol efflux [GO:0033344];cholesterol homeostasis [GO:0042632];cholesterol metabolic process [GO:0008203];chylomicron assembly [GO:0034378];chylomicron remodeling [GO:0034371];high-density lipoprotein particle assembly [GO:0034380];high-density lipoprotein particle remodeling [GO:0034375];hydrogen peroxide catabolic process [GO:0042744];innate i…	blood microparticle [GO:0072562];chylomicron [GO:0042627];collagen-containing extracellular matrix [GO:0062023];cytosol [GO:0005829];early endosome [GO:0005769];endoplasmic reticulum lumen [GO:0005788];extracellular exosome [GO:0070062];extracellular region [GO:0005576];extracellular space [GO:0005615];high-density lipoprotein particle [GO:0034364];synapse [GO:0045202];very-low-density lipoprotei…	antioxidant activity [GO:0016209];cholesterol binding [GO:0015485];cholesterol transfer activity [GO:0120020];copper ion binding [GO:0005507];identical protein binding [GO:0042802];lipid binding [GO:0008289];lipid transporter activity [GO:0005319];phosphatidylcholine binding [GO:0031210];phosphatidylcholine-sterol O-acyltransferase activator activity [GO:0060228];phospholipid binding [GO:0005543]…	cell adhesion;cell organization and biogenesis;developmental processes;other biological processes;other metabolic processes;protein metabolism;stress response;transport	enzyme regulator activity;other molecular function;transporter activity	Amyloid fiber formation;Assembly of active LPL and LIPC lipase complexes;Chylomicron assembly;Chylomicron remodeling;Retinoid metabolism and transport
P01764	IGHV3-23	Immunoglobulin heavy variable 3-23	0.00664	1.76	38	3	4	3	12.6	16.49	B cell receptor signaling pathway [GO:0050853];complement activation, classical pathway [GO:0006958];defense response to bacterium [GO:0042742];immune response [GO:0006955];innate immune response [GO:0045087];phagocytosis, engulfment [GO:0006911];phagocytosis, recognition [GO:0006910];positive regulation of B cell activation [GO:0050871]	blood microparticle [GO:0072562];external side of plasma membrane [GO:0009897];extracellular exosome [GO:0070062];extracellular region [GO:0005576];extracellular space [GO:0005615];immunoglobulin complex, circulating [GO:0042571];plasma membrane [GO:0005886]	antigen binding [GO:0003823];immunoglobulin receptor binding [GO:0034987]	other biological processes	other molecular function	Antigen activates B Cell Receptor (BCR) leading to generation of second messengers;CD22 mediated BCR regulation;Cell surface interactions at the vascular wall;Classical antibody-mediated complement activation;FCERI mediated Ca+2 mobilization;FCERI mediated MAPK activation;FCERI mediated NF-kB activation;FCGR activation;FCGR3A-mediated IL10 synthesis;FCGR3A-mediated phagocytosis;Immunoregulatory i…
Q9NZM1	MYOF	Myoferlin	0.00167	1.76	13	20	30	20	234.6	113.03	blood circulation [GO:0008015];membrane fusion [GO:0061025];muscle contraction [GO:0006936];plasma membrane organization [GO:0007009];plasma membrane repair [GO:0001778];T-tubule organization [GO:0033292]	caveola [GO:0005901];cytoplasmic vesicle [GO:0031410];cytoplasmic vesicle membrane [GO:0030659];extracellular exosome [GO:0070062];intracellular membrane-bounded organelle [GO:0043231];nuclear envelope [GO:0005635];nuclear membrane [GO:0031965];plasma membrane [GO:0005886]	metal ion binding [GO:0046872];phospholipid binding [GO:0005543]	cell organization and biogenesis;other biological processes;stress response	other molecular function
P0DOX5		Immunoglobulin gamma-1 heavy chain	0.00487	1.75	34	13	126	8	49.3	556.97	adaptive immune response [GO:0002250]	extracellular region [GO:0005576];immunoglobulin complex [GO:0019814];plasma membrane [GO:0005886]		other biological processes
Q96FQ6	S100A16	Protein S100-A16	0.00113	1.75	12	1	2	1	11.8	8.46	response to calcium ion [GO:0051592]	cytoplasm [GO:0005737];cytosol [GO:0005829];extracellular exosome [GO:0070062];extracellular space [GO:0005615];nucleolus [GO:0005730];nucleus [GO:0005634];plasma membrane [GO:0005886]	calcium ion binding [GO:0005509];calcium-dependent protein binding [GO:0048306];protein homodimerization activity [GO:0042803];RNA binding [GO:0003723]	other biological processes	other molecular function
Q6UX71	PLXDC2	Plexin domain-containing protein 2	0.00253	1.74	7	3	7	3	59.5	25.65		membrane [GO:0016020]
P01024	C3	Complement C3	0.00366	1.73	54	75	307	75	187	1172.13	amyloid-beta clearance [GO:0097242];cell surface receptor signaling pathway involved in cell-cell signaling [GO:1905114];complement activation [GO:0006956];complement activation, alternative pathway [GO:0006957];complement activation, classical pathway [GO:0006958];complement-dependent cytotoxicity [GO:0097278];complement-mediated synapse pruning [GO:0150062];fatty acid metabolic process [GO:0006…	azurophil granule lumen [GO:0035578];blood microparticle [GO:0072562];cell surface [GO:0009986];endoplasmic reticulum lumen [GO:0005788];extracellular exosome [GO:0070062];extracellular region [GO:0005576];extracellular space [GO:0005615];plasma membrane [GO:0005886];protein-containing complex [GO:0032991];secretory granule lumen [GO:0034774];serine-type endopeptidase complex [GO:1905370]	C5L2 anaphylatoxin chemotactic receptor binding [GO:0031715];endopeptidase inhibitor activity [GO:0004866];signaling receptor binding [GO:0005102]	cell organization and biogenesis;developmental processes;other biological processes;other metabolic processes;signal transduction;stress response	enzyme regulator activity;signal transduction activity or receptor binding	Activation of C3 and C5;Alternative complement activation;G alpha (i) signalling events;Immunoregulatory interactions between a Lymphoid and a non-Lymphoid cell;Neutrophil degranulation;Peptide ligand-binding receptors;Post-translational protein phosphorylation;Purinergic signaling in leishmaniasis infection;Regulation of Complement cascade;Regulation of Insulin-like Growth Factor (IGF) transport…
P01591	JCHAIN	Immunoglobulin J chain	0.00183	1.72	26	3	7	3	18.1	25.55	adaptive immune response [GO:0002250];antibacterial humoral response [GO:0019731];glomerular filtration [GO:0003094];humoral immune response [GO:0006959];immune response [GO:0006955];innate immune response [GO:0045087];positive regulation of respiratory burst [GO:0060267];protein-containing complex assembly [GO:0065003];retina homeostasis [GO:0001895]	blood microparticle [GO:0072562];dimeric IgA immunoglobulin complex [GO:0071750];extracellular exosome [GO:0070062];extracellular region [GO:0005576];extracellular space [GO:0005615];monomeric IgA immunoglobulin complex [GO:0071748];pentameric IgM immunoglobulin complex [GO:0071756];secretory dimeric IgA immunoglobulin complex [GO:0071752];secretory IgA immunoglobulin complex [GO:0071751]	antigen binding [GO:0003823];IgA binding [GO:0019862];immunoglobulin receptor binding [GO:0034987];protein homodimerization activity [GO:0042803];protein-macromolecule adaptor activity [GO:0030674]	cell organization and biogenesis;other biological processes;stress response	other molecular function;signal transduction activity or receptor binding	Cell surface interactions at the vascular wall;Scavenging of heme from plasma
P19823	ITIH2	Inter-alpha-trypsin inhibitor heavy chain H2	0.00341	1.72	23	16	35	16	106.4	119.83	hyaluronan metabolic process [GO:0030212];negative regulation of peptidase activity [GO:0010466]	blood microparticle [GO:0072562];collagen-containing extracellular matrix [GO:0062023];endoplasmic reticulum lumen [GO:0005788];extracellular exosome [GO:0070062];extracellular region [GO:0005576]	endopeptidase inhibitor activity [GO:0004866];hyaluronic acid binding [GO:0005540];serine-type endopeptidase inhibitor activity [GO:0004867]	other metabolic processes	enzyme regulator activity;other molecular function	Post-translational protein phosphorylation;Regulation of Insulin-like Growth Factor (IGF) transport and uptake by Insulin-like Growth Factor Binding Proteins (IGFBPs)
Q9NQC3	RTN4	Reticulon-4	0.00113	1.72	22	16	27	16	129.9	102.98	apoptotic process [GO:0006915];axonal fasciculation [GO:0007413];blastocyst formation [GO:0001825];brain development [GO:0007420];cardiac epithelial to mesenchymal transition [GO:0060317];cell adhesion involved in sprouting angiogenesis [GO:0120078];cell migration involved in vasculogenesis [GO:0035441];cellular response to hypoxia [GO:0071456];cellular sphingolipid homeostasis [GO:0090156];centr…	anchoring junction [GO:0070161];cell junction [GO:0030054];endoplasmic reticulum [GO:0005783];endoplasmic reticulum membrane [GO:0005789];endoplasmic reticulum tubular network [GO:0071782];endoplasmic reticulum tubular network membrane [GO:0098826];glutamatergic synapse [GO:0098978];neuron projection [GO:0043005];nuclear envelope [GO:0005635];plasma membrane [GO:0005886];postsynaptic density [GO:…	cadherin binding [GO:0045296];metal ion binding [GO:0046872];protein homodimerization activity [GO:0042803];RNA binding [GO:0003723];ubiquitin protein ligase binding [GO:0031625]	cell adhesion;cell organization and biogenesis;developmental processes;other biological processes;stress response	other molecular function	Axonal growth inhibition (RHOA activation)
P06681	C2	Complement C2	0.0124	1.71	10	7	11	7	83.2	36.03	complement activation [GO:0006956];complement activation, classical pathway [GO:0006958];innate immune response [GO:0045087];positive regulation of apoptotic cell clearance [GO:2000427];positive regulation of immune response [GO:0050778];positive regulation of opsonization [GO:1903028];proteolysis [GO:0006508];response to bacterium [GO:0009617];response to lipopolysaccharide [GO:0032496];response…	classical-complement-pathway C3/C5 convertase complex [GO:0005601];extracellular exosome [GO:0070062];extracellular region [GO:0005576];extracellular space [GO:0005615];plasma membrane [GO:0005886]	metal ion binding [GO:0046872];serine-type endopeptidase activity [GO:0004252]	other biological processes;protein metabolism;stress response	other molecular function	Activation of C3 and C5;Initial triggering of complement;Regulation of Complement cascade
P01876	IGHA1	Immunoglobulin heavy constant alpha 1	0.0051	1.71	35	9	30	8	37.6	115.65	adaptive immune response [GO:0002250];antibacterial humoral response [GO:0019731];B cell receptor signaling pathway [GO:0050853];complement activation, classical pathway [GO:0006958];defense response to bacterium [GO:0042742];glomerular filtration [GO:0003094];immune response [GO:0006955];innate immune response [GO:0045087];phagocytosis, engulfment [GO:0006911];phagocytosis, recognition [GO:00069…	blood microparticle [GO:0072562];external side of plasma membrane [GO:0009897];extracellular exosome [GO:0070062];extracellular region [GO:0005576];extracellular space [GO:0005615];IgA immunoglobulin complex [GO:0071745];IgG immunoglobulin complex [GO:0071735];immunoglobulin complex, circulating [GO:0042571];monomeric IgA immunoglobulin complex [GO:0071748];secretory dimeric IgA immunoglobulin co…	antigen binding [GO:0003823]
Q96PD5	PGLYRP2	N-acetylmuramoyl-L-alanine amidase	0.0103	1.71	12	4	9	4	62.2	45.07	biological process involved in interaction with host [GO:0051701];defense response to Gram-positive bacterium [GO:0050830];detection of bacterium [GO:0016045];innate immune response [GO:0045087];negative regulation of natural killer cell differentiation involved in immune response [GO:0032827];negative regulation of type II interferon production [GO:0032689];peptide amidation [GO:0001519];peptido…	extracellular exosome [GO:0070062];extracellular region [GO:0005576];membrane [GO:0016020]	N-acetylmuramoyl-L-alanine amidase activity [GO:0008745];peptidoglycan binding [GO:0042834];peptidoglycan immune receptor activity [GO:0016019];zinc ion binding [GO:0008270]	other biological processes;other metabolic processes;stress response	other molecular function	Antimicrobial peptides
P07355	ANXA2	Annexin A2	0.0012	1.69	50	21	96	21	38.6	385.56	angiogenesis [GO:0001525];collagen fibril organization [GO:0030199];fibrinolysis [GO:0042730];membrane raft assembly [GO:0001765];mRNA transcription by RNA polymerase II [GO:0042789];negative regulation of low-density lipoprotein particle receptor catabolic process [GO:0032804];negative regulation of receptor internalization [GO:0002091];osteoclast development [GO:0036035];positive regulation of …	adherens junction [GO:0005912];AnxA2-p11 complex [GO:1990665];azurophil granule lumen [GO:0035578];basement membrane [GO:0005604];basolateral plasma membrane [GO:0016323];cell surface [GO:0009986];collagen-containing extracellular matrix [GO:0062023];cornified envelope [GO:0001533];cytoplasm [GO:0005737];cytosol [GO:0005829];early endosome [GO:0005769];endosome [GO:0005768];extracellular exosome …	cadherin binding involved in cell-cell adhesion [GO:0098641];calcium channel activity [GO:0005262];calcium ion binding [GO:0005509];calcium-dependent phospholipid binding [GO:0005544];calcium-dependent protein binding [GO:0048306];cytoskeletal protein binding [GO:0008092];identical protein binding [GO:0042802];phosphatidylinositol-4,5-bisphosphate binding [GO:0005546];phosphatidylserine binding […	cell adhesion;cell organization and biogenesis;developmental processes;other biological processes;other metabolic processes;RNA metabolism OR transcription;transport	cytoskeletal activity;enzyme regulator activity;other molecular function	Neutrophil degranulation;Dissolution of Fibrin Clot;Gene and protein expression by JAK-STAT signaling after Interleukin-12 stimulation;Smooth Muscle Contraction;Turbulent (oscillatory, disturbed) flow shear stress activates signaling by PIEZO1 and integrins in endothelial cells
P00450	CP	Ceruloplasmin	0.00657	1.68	26	25	53	25	122.1	205.25	cellular iron ion homeostasis [GO:0006879];copper ion transport [GO:0006825];iron ion homeostasis [GO:0055072];iron ion transport [GO:0006826]	blood microparticle [GO:0072562];endoplasmic reticulum lumen [GO:0005788];extracellular exosome [GO:0070062];extracellular region [GO:0005576];extracellular space [GO:0005615];lysosomal membrane [GO:0005765];plasma membrane [GO:0005886]	chaperone binding [GO:0051087];copper ion binding [GO:0005507];ferroxidase activity [GO:0004322];oxidoreductase activity [GO:0016491]	transport	other molecular function
P01861	IGHG4	Immunoglobulin heavy constant gamma 4	0.00756	1.68	32	7	51	3	35.9	184.55	adaptive immune response [GO:0002250];B cell receptor signaling pathway [GO:0050853];complement activation, classical pathway [GO:0006958];defense response to bacterium [GO:0042742];innate immune response [GO:0045087];phagocytosis, engulfment [GO:0006911];phagocytosis, recognition [GO:0006910];positive regulation of B cell activation [GO:0050871]	blood microparticle [GO:0072562];external side of plasma membrane [GO:0009897];extracellular exosome [GO:0070062];extracellular region [GO:0005576];extracellular space [GO:0005615];IgG immunoglobulin complex [GO:0071735];immunoglobulin complex, circulating [GO:0042571]	antigen binding [GO:0003823];immunoglobulin receptor binding [GO:0034987]
Q9Y2J2	EPB41L3	Band 4.1-like protein 3	0.0012	1.68	9	7	12	6	120.6	47.08	actomyosin structure organization [GO:0031032];apoptotic process [GO:0006915];cortical actin cytoskeleton organization [GO:0030866];cortical cytoskeleton organization [GO:0030865];myelin maintenance [GO:0043217];neuron projection morphogenesis [GO:0048812];paranodal junction assembly [GO:0030913];protein localization to juxtaparanode region of axon [GO:0071205];protein localization to paranode re…	cell junction [GO:0030054];cell-cell junction [GO:0005911];cytoskeleton [GO:0005856];cytosol [GO:0005829];juxtaparanode region of axon [GO:0044224];paranode region of axon [GO:0033270];plasma membrane [GO:0005886]	actin binding [GO:0003779];cytoskeletal protein-membrane anchor activity [GO:0106006];structural constituent of cytoskeleton [GO:0005200]	cell organization and biogenesis;developmental processes;other biological processes	cytoskeletal activity;other molecular function	Neurexins and neuroligins;Sensory processing of sound by inner hair cells of the cochlea;Sensory processing of sound by outer hair cells of the cochlea
P13671	C6	Complement component C6	0.0133	1.66	15	14	21	14	104.7	77.16	complement activation [GO:0006956];complement activation, classical pathway [GO:0006958];cytolysis [GO:0019835];in utero embryonic development [GO:0001701];innate immune response [GO:0045087];positive regulation of immune response [GO:0050778]	extracellular exosome [GO:0070062];extracellular region [GO:0005576];extracellular space [GO:0005615];membrane attack complex [GO:0005579]		developmental processes;other biological processes;stress response		Regulation of Complement cascade;Terminal pathway of complement
P01624	IGKV3-15	Immunoglobulin kappa variable 3-15	0.00404	1.66	26	2	5	2	12.5	21.05	adaptive immune response [GO:0002250];immune response [GO:0006955]	blood microparticle [GO:0072562];extracellular region [GO:0005576];extracellular space [GO:0005615];immunoglobulin complex [GO:0019814];plasma membrane [GO:0005886]	antigen binding [GO:0003823]	other biological processes	other molecular function	Antigen activates B Cell Receptor (BCR) leading to generation of second messengers;CD22 mediated BCR regulation;Cell surface interactions at the vascular wall;Classical antibody-mediated complement activation;FCERI mediated Ca+2 mobilization;FCERI mediated MAPK activation;FCERI mediated NF-kB activation;FCGR activation;FCGR3A-mediated IL10 synthesis;FCGR3A-mediated phagocytosis;Immunoregulatory i…
Q9Y5Y7	LYVE1	Lymphatic vessel endothelial hyaluronic acid receptor 1	0.00176	1.65	11	5	10	5	35.2	35.43	anatomical structure morphogenesis [GO:0009653];cell-matrix adhesion [GO:0007160];hyaluronan catabolic process [GO:0030214];positive regulation of cellular extravasation [GO:0002693];receptor-mediated endocytosis [GO:0006898];response to wounding [GO:0009611]	extracellular exosome [GO:0070062];membrane [GO:0016020];plasma membrane [GO:0005886]	cargo receptor activity [GO:0038024];hyaluronic acid binding [GO:0005540];signaling receptor activity [GO:0038023];transmembrane signaling receptor activity [GO:0004888]	cell adhesion;other biological processes;other metabolic processes;stress response;transport	other molecular function	Hyaluronan uptake and degradation
O43175	PHGDH	D-3-phosphoglycerate dehydrogenase	0.00376	1.65	11	5	8	5	56.6	29.25	brain development [GO:0007420];G1 to G0 transition [GO:0070314];gamma-aminobutyric acid metabolic process [GO:0009448];glial cell development [GO:0021782];glutamine metabolic process [GO:0006541];glycine metabolic process [GO:0006544];L-serine biosynthetic process [GO:0006564];neural tube development [GO:0021915];neuron projection development [GO:0031175];regulation of gene expression [GO:0010468…	cytosol [GO:0005829];extracellular exosome [GO:0070062]	electron transfer activity [GO:0009055];L-malate dehydrogenase activity [GO:0030060];NAD binding [GO:0051287];phosphoglycerate dehydrogenase activity [GO:0004617]	cell cycle OR cell proliferation;cell organization and biogenesis;developmental processes;other biological processes;other metabolic processes	other molecular function	Serine biosynthesis
Q6DD88	ATL3	Atlastin-3	0.00113	1.64	21	8	12	8	60.5	52.24	endoplasmic reticulum organization [GO:0007029];Golgi organization [GO:0007030];positive regulation of endoplasmic reticulum tubular network organization [GO:1903373];protein homooligomerization [GO:0051260]	endoplasmic reticulum [GO:0005783];endoplasmic reticulum tubular network [GO:0071782];endoplasmic reticulum tubular network membrane [GO:0098826];membrane [GO:0016020]	GTP binding [GO:0005525];GTPase activity [GO:0003924];identical protein binding [GO:0042802]	cell organization and biogenesis;other biological processes	other molecular function
P15559	NQO1	NAD(P)H dehydrogenase [quinone] 1	0.00131	1.64	12	3	5	3	30.8	21.44	aging [GO:0007568];cell redox homeostasis [GO:0045454];cellular response to hydrogen peroxide [GO:0070301];cellular response to metal ion [GO:0071248];cellular response to oxidative stress [GO:0034599];innate immune response [GO:0045087];NADH oxidation [GO:0006116];NADPH oxidation [GO:0070995];negative regulation of apoptotic process [GO:0043066];negative regulation of catalytic activity [GO:0043…	cytoplasm [GO:0005737];cytosol [GO:0005829];dendrite [GO:0030425];neuronal cell body [GO:0043025];nucleus [GO:0005634];synapse [GO:0045202]	cytochrome-b5 reductase activity, acting on NAD(P)H [GO:0004128];identical protein binding [GO:0042802];NAD(P)H dehydrogenase (quinone) activity [GO:0003955];NADH dehydrogenase (quinone) activity [GO:0050136];NADPH dehydrogenase (quinone) activity [GO:0008753];RNA binding [GO:0003723];superoxide dismutase activity [GO:0004784]	cell-cell signaling;other biological processes;other metabolic processes;protein metabolism;stress response	other molecular function	NFE2L2 regulating anti-oxidant/detoxification enzymes;Regulation of ornithine decarboxylase (ODC)
A0A0C4DH72	IGKV1-6	Immunoglobulin kappa variable 1-6	0.00366	1.63	24	2	6	2	12.7	19.73	adaptive immune response [GO:0002250];immune response [GO:0006955]	extracellular space [GO:0005615];immunoglobulin complex [GO:0019814];plasma membrane [GO:0005886]		other biological processes
Q99972	MYOC	Myocilin	0.00113	1.63	13	6	12	6	56.9	39.01	bone development [GO:0060348];clustering of voltage-gated sodium channels [GO:0045162];ERBB2-ERBB3 signaling pathway [GO:0038133];myelination in peripheral nervous system [GO:0022011];negative regulation of cell-matrix adhesion [GO:0001953];negative regulation of Rho protein signal transduction [GO:0035024];negative regulation of stress fiber assembly [GO:0051497];neuron projection development [G…	cilium [GO:0005929];collagen-containing extracellular matrix [GO:0062023];cytoplasmic vesicle [GO:0031410];endoplasmic reticulum [GO:0005783];extracellular exosome [GO:0070062];extracellular space [GO:0005615];Golgi apparatus [GO:0005794];mitochondrial inner membrane [GO:0005743];mitochondrial intermembrane space [GO:0005758];mitochondrial outer membrane [GO:0005741];node of Ranvier [GO:0033268];…	fibronectin binding [GO:0001968];frizzled binding [GO:0005109];metal ion binding [GO:0046872];myosin light chain binding [GO:0032027];receptor tyrosine kinase binding [GO:0030971]	cell organization and biogenesis;developmental processes;other biological processes;signal transduction	cytoskeletal activity;other molecular function;signal transduction activity or receptor binding
P04196	HRG	Histidine-rich glycoprotein	0.00771	1.63	14	6	12	6	59.5	40.94	angiogenesis [GO:0001525];antimicrobial humoral immune response mediated by antimicrobial peptide [GO:0061844];chemotaxis [GO:0006935];cytolysis by host of symbiont cells [GO:0051838];defense response to fungus [GO:0050832];fibrinolysis [GO:0042730];heme transport [GO:0015886];negative regulation of angiogenesis [GO:0016525];negative regulation of blood vessel endothelial cell migration [GO:00435…	blood microparticle [GO:0072562];cell surface [GO:0009986];collagen-containing extracellular matrix [GO:0062023];endolysosome [GO:0036019];extracellular exosome [GO:0070062];extracellular region [GO:0005576];plasma membrane [GO:0005886];platelet alpha granule lumen [GO:0031093]	cysteine-type endopeptidase inhibitor activity [GO:0004869];endopeptidase inhibitor activity [GO:0004866];heme binding [GO:0020037];heparan sulfate proteoglycan binding [GO:0043395];heparin binding [GO:0008201];immunoglobulin binding [GO:0019865];metal ion binding [GO:0046872];serine-type endopeptidase inhibitor activity [GO:0004867];signaling receptor binding [GO:0005102];zinc ion binding [GO:00…	developmental processes;other biological processes;stress response	enzyme regulator activity;other molecular function;signal transduction activity or receptor binding	Dissolution of Fibrin Clot;Platelet degranulation
P00488	F13A1	Coagulation factor XIII A chain	0.00168	1.62	30	19	42	19	83.2	153.44	blood coagulation [GO:0007596];blood coagulation, fibrin clot formation [GO:0072378];peptide cross-linking [GO:0018149]	blood microparticle [GO:0072562];collagen-containing extracellular matrix [GO:0062023];extracellular region [GO:0005576];extracellular space [GO:0005615];platelet alpha granule lumen [GO:0031093];transferase complex [GO:1990234]	metal ion binding [GO:0046872];protein-glutamine gamma-glutamyltransferase activity [GO:0003810]	other metabolic processes;protein metabolism;stress response	other molecular function	Common Pathway of Fibrin Clot Formation;Interleukin-4 and Interleukin-13 signaling;Platelet degranulation
Q02952	AKAP12	A-kinase anchor protein 12	0.0012	1.62	39	45	86	45	191.4	374.09	adenylate cyclase-inhibiting G protein-coupled receptor signaling pathway [GO:0007193];cellular response to interleukin-1 [GO:0071347];cellular response to tumor necrosis factor [GO:0071356];G protein-coupled receptor signaling pathway [GO:0007186];hepatic stellate cell activation [GO:0035733];modulation of chemical synaptic transmission [GO:0050804];negative regulation of vascular permeability […	cell cortex [GO:0005938];cytoplasm [GO:0005737];cytoskeleton [GO:0005856];cytosol [GO:0005829];focal adhesion [GO:0005925];neuronal cell body [GO:0043025];plasma membrane [GO:0005886];Schaffer collateral - CA1 synapse [GO:0098685]	adenylate cyclase binding [GO:0008179];calmodulin binding [GO:0005516];protein kinase A binding [GO:0051018]	other biological processes;signal transduction	other molecular function	RHOD GTPase cycle;RHOF GTPase cycle
P02741	CRP	C-reactive protein	0.0149	1.62	19	4	14	4	25	48.58	acute-phase response [GO:0006953];defense response to Gram-positive bacterium [GO:0050830];inflammatory response [GO:0006954];innate immune response [GO:0045087];negative regulation of lipid storage [GO:0010888];negative regulation of macrophage derived foam cell differentiation [GO:0010745];negative regulation of mononuclear cell proliferation [GO:0032945];opsonization [GO:0008228];positive regu…	extracellular region [GO:0005576];extracellular space [GO:0005615]	calcium ion binding [GO:0005509];choline binding [GO:0033265];complement component C1q complex binding [GO:0001849];identical protein binding [GO:0042802];low-density lipoprotein particle binding [GO:0030169];low-density lipoprotein particle receptor binding [GO:0050750]	other biological processes;stress response	other molecular function;signal transduction activity or receptor binding	Classical antibody-mediated complement activation
P34741	SDC2	Syndecan-2	0.00152	1.62	15	3	7	3	22.1	25.14	cell migration [GO:0016477];dendrite morphogenesis [GO:0048813];regulation of dendrite morphogenesis [GO:0048814]	cell surface [GO:0009986];collagen-containing extracellular matrix [GO:0062023];endoplasmic reticulum lumen [GO:0005788];Golgi lumen [GO:0005796];lysosomal lumen [GO:0043202];plasma membrane [GO:0005886]	identical protein binding [GO:0042802];PDZ domain binding [GO:0030165]	cell organization and biogenesis;developmental processes;other biological processes	other molecular function	Regulation of Insulin-like Growth Factor (IGF) transport and uptake by Insulin-like Growth Factor Binding Proteins (IGFBPs);A tetrasaccharide linker sequence is required for GAG synthesis;Attachment and Entry;Cell surface interactions at the vascular wall;Defective B3GALT6 causes EDSP2 and SEMDJL1;Defective B3GAT3 causes JDSSDHD;Defective B4GALT7 causes EDS, progeroid type;Defective EXT1 causes e…
P00747	PLG	Plasminogen	0.00288	1.61	22	15	34	15	90.5	124.6	biological process involved in interaction with symbiont [GO:0051702];blood coagulation [GO:0007596];extracellular matrix disassembly [GO:0022617];fibrinolysis [GO:0042730];negative regulation of cell population proliferation [GO:0008285];negative regulation of cell-cell adhesion mediated by cadherin [GO:2000048];negative regulation of cell-substrate adhesion [GO:0010812];negative regulation of f…	blood microparticle [GO:0072562];cell surface [GO:0009986];collagen-containing extracellular matrix [GO:0062023];extracellular exosome [GO:0070062];extracellular region [GO:0005576];extracellular space [GO:0005615];extrinsic component of external side of plasma membrane [GO:0031232];extrinsic component of plasma membrane [GO:0019897];plasma membrane [GO:0005886];platelet alpha granule lumen [GO:0…	apolipoprotein binding [GO:0034185];chaperone binding [GO:0051087];endopeptidase activity [GO:0004175];enzyme binding [GO:0019899];kinase binding [GO:0019900];protein antigen binding [GO:1990405];protein domain specific binding [GO:0019904];serine-type endopeptidase activity [GO:0004252];serine-type peptidase activity [GO:0008236];signaling receptor binding [GO:0005102]	cell organization and biogenesis;cell-cell signaling;developmental processes;other biological processes;protein metabolism;stress response	other molecular function;signal transduction activity or receptor binding	Activation of Matrix Metalloproteinases;Dissolution of Fibrin Clot;Platelet degranulation;Regulation of Insulin-like Growth Factor (IGF) transport and uptake by Insulin-like Growth Factor Binding Proteins (IGFBPs);Signaling by PDGF
P02766	TTR	Transthyretin	0.00566	1.61	48	4	4	4	15.9	17.55	purine nucleobase metabolic process [GO:0006144]	azurophil granule lumen [GO:0035578];extracellular exosome [GO:0070062];extracellular region [GO:0005576];extracellular space [GO:0005615];protein-containing complex [GO:0032991]	hormone activity [GO:0005179];identical protein binding [GO:0042802];protein-containing complex binding [GO:0044877];thyroid hormone binding [GO:0070324]	other metabolic processes;signal transduction	other molecular function;signal transduction activity or receptor binding	Amyloid fiber formation;Defective visual phototransduction due to STRA6 loss of function;Neutrophil degranulation;Non-integrin membrane-ECM interactions;Retinoid metabolism and transport;The canonical retinoid cycle in rods (twilight vision)
P60903	S100A10	Protein S100-A10	0.0012	1.59	28	2	5	2	11.2	19.53	membrane raft assembly [GO:0001765];mRNA transcription by RNA polymerase II [GO:0042789];positive regulation of binding [GO:0051099];positive regulation of exocytosis [GO:0045921];positive regulation of focal adhesion assembly [GO:0051894];positive regulation of GTPase activity [GO:0043547];positive regulation of plasma membrane repair [GO:1905686];positive regulation of plasminogen activation [G…	AnxA2-p11 complex [GO:1990665];cell surface [GO:0009986];collagen-containing extracellular matrix [GO:0062023];cytoplasm [GO:0005737];extracellular exosome [GO:0070062];extracellular region [GO:0005576];extracellular space [GO:0005615];nuclear matrix [GO:0016363];plasma membrane protein complex [GO:0098797];RNA polymerase II transcription regulator complex [GO:0090575]	calcium ion binding [GO:0005509];calcium-dependent protein binding [GO:0048306];protein homodimerization activity [GO:0042803];transmembrane transporter binding [GO:0044325]	cell organization and biogenesis;other biological processes;other metabolic processes;RNA metabolism OR transcription;transport	other molecular function	Dissolution of Fibrin Clot
O94919	ENDOD1	Endonuclease domain-containing 1 protein	0.00113	1.59	10	4	7	4	55	25.02	innate immune response [GO:0045087]	cytosol [GO:0005829];extracellular exosome [GO:0070062];extracellular region [GO:0005576];membrane [GO:0016020]	endonuclease activity [GO:0004519];metal ion binding [GO:0046872];nucleic acid binding [GO:0003676]	stress response	nucleic acid binding activity;other molecular function	Platelet degranulation
P04216	THY1	Thy-1 membrane glycoprotein	0.00252	1.58	6	1	3	1	17.9	9.29	angiogenesis [GO:0001525];cell-cell adhesion [GO:0098609];cell-cell signaling [GO:0007267];cytoskeleton organization [GO:0007010];focal adhesion assembly [GO:0048041];integrin-mediated signaling pathway [GO:0007229];negative regulation of axonogenesis [GO:0050771];negative regulation of cell migration [GO:0030336];negative regulation of neuron projection regeneration [GO:0070571];negative regulat…	apical plasma membrane [GO:0016324];axolemma [GO:0030673];cell surface [GO:0009986];cytosol [GO:0005829];dendrite [GO:0030425];dendrite membrane [GO:0032590];endoplasmic reticulum [GO:0005783];external side of plasma membrane [GO:0009897];extracellular exosome [GO:0070062];extracellular region [GO:0005576];focal adhesion [GO:0005925];growth cone [GO:0030426];membrane raft [GO:0045121];neuronal ce…	GPI anchor binding [GO:0034235];GTPase activator activity [GO:0005096];integrin binding [GO:0005178];protein kinase binding [GO:0019901]	cell adhesion;cell organization and biogenesis;cell-cell signaling;developmental processes;other biological processes;signal transduction	enzyme regulator activity;other molecular function;signal transduction activity or receptor binding	Post-translational modification: synthesis of GPI-anchored proteins
Q01995	TAGLN	Transgelin	0.00169	1.57	67	15	56	15	22.6	198.62	epithelial cell differentiation [GO:0030855];muscle organ development [GO:0007517]	cytoplasm [GO:0005737];cytoskeleton [GO:0005856]	actin binding [GO:0003779]	other biological processes	cytoskeletal activity
P05543	SERPINA7	Thyroxine-binding globulin	0.00614	1.57	22	6	8	6	46.3	30.4	negative regulation of endopeptidase activity [GO:0010951];thyroid hormone transport [GO:0070327]	extracellular exosome [GO:0070062];extracellular region [GO:0005576];extracellular space [GO:0005615]	serine-type endopeptidase inhibitor activity [GO:0004867]	transport	enzyme regulator activity
P08697	SERPINF2	Alpha-2-antiplasmin	0.0053	1.56	16	8	12	8	54.5	43.16	acute-phase response [GO:0006953];blood vessel morphogenesis [GO:0048514];collagen fibril organization [GO:0030199];fibrinolysis [GO:0042730];maintenance of blood vessel diameter homeostasis by renin-angiotensin [GO:0002034];negative regulation of endopeptidase activity [GO:0010951];negative regulation of fibrinolysis [GO:0051918];negative regulation of plasminogen activation [GO:0010757];positiv…	blood microparticle [GO:0072562];cell surface [GO:0009986];collagen-containing extracellular matrix [GO:0062023];extracellular exosome [GO:0070062];extracellular region [GO:0005576];extracellular space [GO:0005615];fibrinogen complex [GO:0005577];platelet alpha granule lumen [GO:0031093]	endopeptidase inhibitor activity [GO:0004866];protease binding [GO:0002020];protein homodimerization activity [GO:0042803];serine-type endopeptidase inhibitor activity [GO:0004867]	cell organization and biogenesis;developmental processes;other biological processes;stress response	enzyme regulator activity;other molecular function	Dissolution of Fibrin Clot;Platelet degranulation
P04430	IGKV1-16	Immunoglobulin kappa variable 1-16	0.00833	1.56	14	1	2	1	12.6	8.89	adaptive immune response [GO:0002250];immune response [GO:0006955]	extracellular region [GO:0005576];extracellular space [GO:0005615];immunoglobulin complex [GO:0019814];plasma membrane [GO:0005886]	antigen binding [GO:0003823]	other biological processes	other molecular function	Antigen activates B Cell Receptor (BCR) leading to generation of second messengers;CD22 mediated BCR regulation;Cell surface interactions at the vascular wall;Classical antibody-mediated complement activation;FCERI mediated Ca+2 mobilization;FCERI mediated MAPK activation;FCERI mediated NF-kB activation;FCGR activation;FCGR3A-mediated IL10 synthesis;FCGR3A-mediated phagocytosis;Immunoregulatory i…
O15075	DCLK1	Serine/threonine-protein kinase DCLK1	0.00436	1.56	5	2	5	2	82.2	26.01	axon extension [GO:0048675];central nervous system development [GO:0007417];central nervous system projection neuron axonogenesis [GO:0021952];dendrite morphogenesis [GO:0048813];endosomal transport [GO:0016197];forebrain development [GO:0030900];intracellular signal transduction [GO:0035556];negative regulation of protein localization to nucleus [GO:1900181];nervous system development [GO:000739…	plasma membrane [GO:0005886];postsynaptic density [GO:0014069]	ATP binding [GO:0005524];protein kinase activity [GO:0004672];protein serine kinase activity [GO:0106310];protein serine/threonine kinase activity [GO:0004674]	cell organization and biogenesis;developmental processes;other biological processes;other metabolic processes;protein metabolism;signal transduction;transport	kinase activity;other molecular function
P02765	AHSG	Alpha-2-HS-glycoprotein	0.014	1.56	28	8	22	8	39.3	74.27	acute-phase response [GO:0006953];negative regulation of bone mineralization [GO:0030502];negative regulation of endopeptidase activity [GO:0010951];negative regulation of insulin receptor signaling pathway [GO:0046627];ossification [GO:0001503];pinocytosis [GO:0006907];positive regulation of phagocytosis [GO:0050766];regulation of bone mineralization [GO:0030500];regulation of inflammatory respo…	blood microparticle [GO:0072562];collagen-containing extracellular matrix [GO:0062023];endoplasmic reticulum lumen [GO:0005788];extracellular exosome [GO:0070062];extracellular matrix [GO:0031012];extracellular region [GO:0005576];extracellular space [GO:0005615];Golgi apparatus [GO:0005794];platelet alpha granule lumen [GO:0031093];secretory granule lumen [GO:0034774]	cysteine-type endopeptidase inhibitor activity [GO:0004869];endopeptidase inhibitor activity [GO:0004866];kinase inhibitor activity [GO:0019210]	developmental processes;other biological processes;stress response;transport	enzyme regulator activity	Neutrophil degranulation;Platelet degranulation;Post-translational protein phosphorylation;Regulation of Insulin-like Growth Factor (IGF) transport and uptake by Insulin-like Growth Factor Binding Proteins (IGFBPs)
P19652	ORM2	Alpha-1-acid glycoprotein 2	0.00504	1.56	21	4	10	3	23.6	31.32	acute-phase response [GO:0006953];positive regulation of interleukin-1 beta production [GO:0032731];positive regulation of interleukin-1 production [GO:0032732];positive regulation of tumor necrosis factor production [GO:0032760];regulation of immune system process [GO:0002682]	azurophil granule lumen [GO:0035578];blood microparticle [GO:0072562];collagen-containing extracellular matrix [GO:0062023];extracellular exosome [GO:0070062];extracellular region [GO:0005576];extracellular space [GO:0005615];platelet alpha granule lumen [GO:0031093];specific granule lumen [GO:0035580]		other biological processes;stress response		Neutrophil degranulation;Platelet degranulation
P01011	SERPINA3	Alpha-1-antichymotrypsin	0.00949	1.56	35	14	54	14	47.6	207.25	acute-phase response [GO:0006953];inflammatory response [GO:0006954];maintenance of gastrointestinal epithelium [GO:0030277];negative regulation of endopeptidase activity [GO:0010951];regulation of lipid metabolic process [GO:0019216]	azurophil granule lumen [GO:0035578];blood microparticle [GO:0072562];collagen-containing extracellular matrix [GO:0062023];extracellular exosome [GO:0070062];extracellular region [GO:0005576];extracellular space [GO:0005615];nucleus [GO:0005634];platelet alpha granule lumen [GO:0031093];secretory granule lumen [GO:0034774]	DNA binding [GO:0003677];serine-type endopeptidase inhibitor activity [GO:0004867]	other biological processes;stress response	enzyme regulator activity;nucleic acid binding activity	Neutrophil degranulation;Platelet degranulation
P43652	AFM	Afamin	0.0106	1.56	16	8	16	8	69	54.12	protein stabilization [GO:0050821];protein transport within extracellular region [GO:0071693];vitamin transport [GO:0051180]	blood microparticle [GO:0072562];cytoplasm [GO:0005737];extracellular exosome [GO:0070062];extracellular region [GO:0005576];extracellular space [GO:0005615]	fatty acid binding [GO:0005504];vitamin E binding [GO:0008431];zinc ion binding [GO:0008270]	other biological processes;transport	other molecular function
Q03169	TNFAIP2	Tumor necrosis factor alpha-induced protein 2	0.00176	1.55	9	6	9	6	72.6	35.95	angiogenesis [GO:0001525];cell differentiation [GO:0030154];exocyst localization [GO:0051601];exocytosis [GO:0006887]	exocyst [GO:0000145];extracellular space [GO:0005615]	SNARE binding [GO:0000149]	developmental processes;other biological processes;transport	other molecular function
P0C0L5	C4B	Complement C4-B	0.00605	1.55	22	30	66	30	192.6	249.1	complement activation [GO:0006956];complement activation, classical pathway [GO:0006958];detection of molecule of bacterial origin [GO:0032490];inflammatory response [GO:0006954];innate immune response [GO:0045087];opsonization [GO:0008228];positive regulation of apoptotic cell clearance [GO:2000427];positive regulation of immune response [GO:0050778];positive regulation of opsonization [GO:19030…	axon [GO:0030424];blood microparticle [GO:0072562];classical-complement-pathway C3/C5 convertase complex [GO:0005601];dendrite [GO:0030425];extracellular exosome [GO:0070062];extracellular region [GO:0005576];extracellular space [GO:0005615];plasma membrane [GO:0005886];symbiont cell surface [GO:0106139];synapse [GO:0045202]	carbohydrate binding [GO:0030246];complement binding [GO:0001848];endopeptidase inhibitor activity [GO:0004866]	other biological processes;stress response	enzyme regulator activity;other molecular function	Activation of C3 and C5;Initial triggering of complement;Regulation of Complement cascade
P05090	APOD	Apolipoprotein D	0.00823	1.55	26	4	9	4	21.3	32.15	aging [GO:0007568];angiogenesis [GO:0001525];brain development [GO:0007420];glucose metabolic process [GO:0006006];lipid metabolic process [GO:0006629];negative regulation of cytokine production involved in inflammatory response [GO:1900016];negative regulation of focal adhesion assembly [GO:0051895];negative regulation of lipoprotein lipid oxidation [GO:0060588];negative regulation of monocyte c…	cytoplasm [GO:0005737];cytosolic ribosome [GO:0022626];dendrite [GO:0030425];endoplasmic reticulum [GO:0005783];extracellular exosome [GO:0070062];extracellular region [GO:0005576];extracellular space [GO:0005615];neuronal cell body [GO:0043025];perinuclear region of cytoplasm [GO:0048471]	cholesterol binding [GO:0015485];lipid transporter activity [GO:0005319]	cell organization and biogenesis;developmental processes;other biological processes;other metabolic processes;stress response;transport	other molecular function;transporter activity	NR1H3 & NR1H2 regulate gene expression linked to cholesterol transport and efflux;Transport of fatty acids
A0A0B4J2H0	IGHV1-69D	Immunoglobulin heavy variable 1-69D	0.00371	1.54	32	3	9	3	12.7	27.74	B cell receptor signaling pathway [GO:0050853];complement activation, classical pathway [GO:0006958];defense response to bacterium [GO:0042742];innate immune response [GO:0045087];phagocytosis, engulfment [GO:0006911];phagocytosis, recognition [GO:0006910];positive regulation of B cell activation [GO:0050871]	external side of plasma membrane [GO:0009897];immunoglobulin complex, circulating [GO:0042571]	antigen binding [GO:0003823];immunoglobulin receptor binding [GO:0034987]	other biological processes	other molecular function
P01042	KNG1	Kininogen-1	0.00667	1.54	23	16	36	16	71.9	147.1	antimicrobial humoral immune response mediated by antimicrobial peptide [GO:0061844];blood coagulation [GO:0007596];inflammatory response [GO:0006954];killing of cells of another organism [GO:0031640];negative regulation of blood coagulation [GO:0030195];negative regulation of cell adhesion [GO:0007162];negative regulation of endopeptidase activity [GO:0010951];negative regulation of proteolysis …	blood microparticle [GO:0072562];collagen-containing extracellular matrix [GO:0062023];endoplasmic reticulum lumen [GO:0005788];extracellular exosome [GO:0070062];extracellular region [GO:0005576];extracellular space [GO:0005615];plasma membrane [GO:0005886];platelet alpha granule lumen [GO:0031093]	cysteine-type endopeptidase inhibitor activity [GO:0004869];endopeptidase inhibitor activity [GO:0004866];heparin binding [GO:0008201];signaling receptor binding [GO:0005102];zinc ion binding [GO:0008270]	other biological processes;signal transduction;stress response	enzyme regulator activity;other molecular function;signal transduction activity or receptor binding	G alpha (i) signalling events;G alpha (q) signalling events;Intrinsic Pathway of Fibrin Clot Formation;Peptide ligand-binding receptors;Platelet degranulation;Post-translational protein phosphorylation;Regulation of Insulin-like Growth Factor (IGF) transport and uptake by Insulin-like Growth Factor Binding Proteins (IGFBPs)
P27169	PON1	Serum paraoxonase/arylesterase 1	0.00598	1.54	25	8	14	8	39.7	48.64	aromatic compound catabolic process [GO:0019439];carboxylic acid catabolic process [GO:0046395];cholesterol metabolic process [GO:0008203];organophosphate catabolic process [GO:0046434];phosphatidylcholine metabolic process [GO:0046470];positive regulation of binding [GO:0051099];positive regulation of cholesterol efflux [GO:0010875];positive regulation of transporter activity [GO:0032411];respon…	blood microparticle [GO:0072562];endoplasmic reticulum membrane [GO:0005789];extracellular exosome [GO:0070062];extracellular region [GO:0005576];extracellular space [GO:0005615];high-density lipoprotein particle [GO:0034364];spherical high-density lipoprotein particle [GO:0034366]	acyl-L-homoserine-lactone lactonohydrolase activity [GO:0102007];aryldialkylphosphatase activity [GO:0004063];arylesterase activity [GO:0004064];calcium ion binding [GO:0005509];phospholipid binding [GO:0005543];protein homodimerization activity [GO:0042803]	other biological processes;other metabolic processes	other molecular function	Atorvastatin ADME;Synthesis of 5-eicosatetraenoic acids
Q14766	LTBP1	Latent-transforming growth factor beta-binding protein 1	0.0012	1.54	9	11	18	11	186.7	75.02	regulation of transforming growth factor beta activation [GO:1901388];sequestering of TGFbeta in extracellular matrix [GO:0035583]	collagen-containing extracellular matrix [GO:0062023];endoplasmic reticulum lumen [GO:0005788];extracellular matrix [GO:0031012];extracellular region [GO:0005576];microfibril [GO:0001527];protein-containing complex [GO:0032991]	calcium ion binding [GO:0005509];microfibril binding [GO:0050436];transforming growth factor beta binding [GO:0050431];transforming growth factor beta receptor activity [GO:0005024]	other biological processes;signal transduction	kinase activity;other molecular function	Molecules associated with elastic fibres;Post-translational protein phosphorylation;Regulation of Insulin-like Growth Factor (IGF) transport and uptake by Insulin-like Growth Factor Binding Proteins (IGFBPs);TGF-beta receptor signaling activates SMADs
P21333	FLNA	Filamin-A	0.00141	1.53	45	90	227	81	280.6	910.57	actin crosslink formation [GO:0051764];actin cytoskeleton reorganization [GO:0031532];adenylate cyclase-inhibiting dopamine receptor signaling pathway [GO:0007195];angiogenesis [GO:0001525];blood coagulation, intrinsic pathway [GO:0007597];blood vessel remodeling [GO:0001974];cell-cell junction organization [GO:0045216];cilium assembly [GO:0060271];cytoplasmic sequestering of protein [GO:0051220]…	actin cytoskeleton [GO:0015629];actin filament bundle [GO:0032432];axonal growth cone [GO:0044295];brush border [GO:0005903];cell cortex [GO:0005938];cell-cell junction [GO:0005911];cytoplasm [GO:0005737];cytosol [GO:0005829];extracellular exosome [GO:0070062];extracellular region [GO:0005576];focal adhesion [GO:0005925];glycoprotein Ib-IX-V complex [GO:1990779];membrane [GO:0016020];Myb complex …	actin filament binding [GO:0051015];cadherin binding [GO:0045296];DNA-binding transcription factor binding [GO:0140297];Fc-gamma receptor I complex binding [GO:0034988];G protein-coupled receptor binding [GO:0001664];GTPase binding [GO:0051020];kinase binding [GO:0019900];potassium channel regulator activity [GO:0015459];protein homodimerization activity [GO:0042803];protein kinase C binding [GO:…	cell cycle OR cell proliferation;cell organization and biogenesis;developmental processes;other biological processes;other metabolic processes;protein metabolism;RNA metabolism OR transcription;signal transduction;stress response;transport	cytoskeletal activity;other molecular function;signal transduction activity or receptor binding	Cell-extracellular matrix interactions;GP1b-IX-V activation signalling;OAS antiviral response;Platelet degranulation;RHO GTPases activate PAKs
O94855	SEC24D	Protein transport protein Sec24D	0.00166	1.53	5	4	6	4	112.9	19.45	COPII-coated vesicle cargo loading [GO:0090110];endoplasmic reticulum to Golgi vesicle-mediated transport [GO:0006888];in utero embryonic development [GO:0001701];intracellular protein transport [GO:0006886]	COPII vesicle coat [GO:0030127];cytosol [GO:0005829];endoplasmic reticulum exit site [GO:0070971];endoplasmic reticulum membrane [GO:0005789];ER to Golgi transport vesicle membrane [GO:0012507];intracellular membrane-bounded organelle [GO:0043231]	SNARE binding [GO:0000149];zinc ion binding [GO:0008270]	cell organization and biogenesis;developmental processes;transport	other molecular function	MHC class II antigen presentation;Antigen Presentation: Folding, assembly and peptide loading of class I MHC;Cargo concentration in the ER;COPII-mediated vesicle transport;Regulation of cholesterol biosynthesis by SREBP (SREBF);SARS-CoV-2 activates/modulates innate and adaptive immune responses
Q562E7	WDR81	WD repeat-containing protein 81	0.00322	1.52	1	2	3	2	211.6	9.78	aggrephagy [GO:0035973];early endosome to late endosome transport [GO:0045022];mitochondrion organization [GO:0007005];protein stabilization [GO:0050821];regulation of phosphatidylinositol 3-kinase activity [GO:0043551];ubiquitin-dependent protein catabolic process [GO:0006511]	autophagosome membrane [GO:0000421];cytosol [GO:0005829];early endosome membrane [GO:0031901];extrinsic component of endosome membrane [GO:0031313];late endosome membrane [GO:0031902];lysosomal membrane [GO:0005765];mitochondrion [GO:0005739]	K63-linked polyubiquitin modification-dependent protein binding [GO:0070530];phosphatidylinositol 3-kinase regulator activity [GO:0035014]	cell organization and biogenesis;other biological processes;other metabolic processes;protein metabolism;transport	enzyme regulator activity;other molecular function	CDC42 GTPase cycle
P00734	F2	Prothrombin	0.00383	1.52	39	19	37	19	70	161.61	acute-phase response [GO:0006953];antimicrobial humoral immune response mediated by antimicrobial peptide [GO:0061844];blood coagulation [GO:0007596];blood coagulation, common pathway [GO:0072377];cell surface receptor signaling pathway [GO:0007166];cytolysis by host of symbiont cells [GO:0051838];fibrinolysis [GO:0042730];ion channel modulating, G protein-coupled receptor signaling pathway [GO:0…	blood microparticle [GO:0072562];collagen-containing extracellular matrix [GO:0062023];endoplasmic reticulum lumen [GO:0005788];extracellular exosome [GO:0070062];extracellular region [GO:0005576];extracellular space [GO:0005615];Golgi lumen [GO:0005796];plasma membrane [GO:0005886];serine-type endopeptidase complex [GO:1905370]	calcium channel regulator activity [GO:0005246];calcium ion binding [GO:0005509];channel activator activity [GO:0099103];growth factor activity [GO:0008083];GTPase activator activity [GO:0005096];heparin binding [GO:0008201];ion channel regulator activity involved in G protein-coupled receptor signaling pathway [GO:0099107];lipopolysaccharide binding [GO:0001530];phospholipase activator activity …	other biological processes;protein metabolism;signal transduction;stress response	other molecular function;signal transduction activity or receptor binding	Cell surface interactions at the vascular wall;Common Pathway of Fibrin Clot Formation;Defective F8 cleavage by thrombin;Defective factor XII causes hereditary angioedema;G alpha (q) signalling events;Gamma-carboxylation of protein precursors;Intrinsic Pathway of Fibrin Clot Formation;Peptide ligand-binding receptors;Platelet Aggregation (Plug Formation);Regulation of Complement cascade;Regulatio…
P41219	PRPH	Peripherin	0.00635	1.51	25	12	25	9	53.6	83.89	intermediate filament organization [GO:0045109]	axon [GO:0030424];cytoplasm [GO:0005737];extracellular exosome [GO:0070062];intermediate filament [GO:0005882];membrane [GO:0016020];perikaryon [GO:0043204];plasma membrane [GO:0005886];type III intermediate filament [GO:0045098]	structural constituent of cytoskeleton [GO:0005200];structural molecule activity [GO:0005198]		other molecular function
P02763	ORM1	Alpha-1-acid glycoprotein 1	0.00778	1.51	32	5	13	4	23.5	47.19	acute-phase response [GO:0006953];inflammatory response [GO:0006954];negative regulation of interleukin-6 production [GO:0032715];negative regulation of tumor necrosis factor production [GO:0032720];positive regulation of interleukin-1 beta production [GO:0032731];positive regulation of interleukin-1 production [GO:0032732];positive regulation of tumor necrosis factor production [GO:0032760];regu…	blood microparticle [GO:0072562];collagen-containing extracellular matrix [GO:0062023];extracellular exosome [GO:0070062];extracellular region [GO:0005576];extracellular space [GO:0005615];platelet alpha granule lumen [GO:0031093];specific granule lumen [GO:0035580];tertiary granule lumen [GO:1904724]		other biological processes;stress response		Neutrophil degranulation;Platelet degranulation
P05155	SERPING1	Plasma protease C1 inhibitor	0.00353	1.51	22	11	19	11	55.1	68.76	aging [GO:0007568];blood circulation [GO:0008015];blood coagulation [GO:0007596];complement activation, classical pathway [GO:0006958];fibrinolysis [GO:0042730];innate immune response [GO:0045087];negative regulation of complement activation, lectin pathway [GO:0001869];negative regulation of endopeptidase activity [GO:0010951]	blood microparticle [GO:0072562];collagen-containing extracellular matrix [GO:0062023];endoplasmic reticulum lumen [GO:0005788];extracellular exosome [GO:0070062];extracellular region [GO:0005576];extracellular space [GO:0005615];platelet alpha granule lumen [GO:0031093]	serine-type endopeptidase inhibitor activity [GO:0004867]	other biological processes;stress response	enzyme regulator activity	Defective SERPING1 causes hereditary angioedema;Intrinsic Pathway of Fibrin Clot Formation;Platelet degranulation;Regulation of Complement cascade
P60201	PLP1	Myelin proteolipid protein	0.0313	1.5	11	3	3	3	30.1	9.92	AMPA selective glutamate receptor signaling pathway [GO:0098990];astrocyte development [GO:0014002];axon development [GO:0061564];axon ensheathment [GO:0008366];central nervous system myelination [GO:0022010];chemical synaptic transmission [GO:0007268];inflammatory response [GO:0006954];long-chain fatty acid biosynthetic process [GO:0042759];neuron projection development [GO:0031175];positive reg…	integrin alphav-beta3 complex [GO:0034683];myelin sheath [GO:0043209];plasma membrane [GO:0005886];synapse [GO:0045202]	identical protein binding [GO:0042802];protein-containing complex binding [GO:0044877];structural constituent of myelin sheath [GO:0019911];structural molecule activity [GO:0005198]	cell organization and biogenesis;cell-cell signaling;developmental processes;other biological processes;other metabolic processes;signal transduction;stress response	other molecular function
Q9HCB6	SPON1	Spondin-1	0.00445	1.5	15	7	10	7	90.9	35.91	cell adhesion [GO:0007155];negative regulation of amyloid-beta formation [GO:1902430];positive regulation of amyloid precursor protein catabolic process [GO:1902993];positive regulation of protein binding [GO:0032092];positive regulation of protein processing [GO:0010954];protein processing [GO:0016485]	endoplasmic reticulum lumen [GO:0005788];extracellular matrix [GO:0031012];extracellular space [GO:0005615]	extracellular matrix structural constituent [GO:0005201];LBD domain binding [GO:0050693];metal ion binding [GO:0046872]	cell adhesion;other biological processes;other metabolic processes;protein metabolism	extracellular structural activity;other molecular function	Defective B3GALTL causes PpS;O-glycosylation of TSR domain-containing proteins
P22352	GPX3	Glutathione peroxidase 3	0.00582	1.5	32	6	18	6	25.5	61.4	hydrogen peroxide catabolic process [GO:0042744];response to lipid hydroperoxide [GO:0006982]	extracellular exosome [GO:0070062];extracellular region [GO:0005576];extracellular space [GO:0005615]	glutathione peroxidase activity [GO:0004602];identical protein binding [GO:0042802];peroxidase activity [GO:0004601];selenium binding [GO:0008430]	other biological processes;other metabolic processes;stress response	other molecular function	Detoxification of Reactive Oxygen Species
P68104	EEF1A1	Elongation factor 1-alpha 1	0.00113	1.49	32	12	41	6	50.1	137.8	cellular response to epidermal growth factor stimulus [GO:0071364];positive regulation by host of viral genome replication [GO:0044829];regulation of chaperone-mediated autophagy [GO:1904714];regulation of D-erythro-sphingosine kinase activity [GO:1900022];translation [GO:0006412];translational elongation [GO:0006414]	cortical actin cytoskeleton [GO:0030864];cytoplasm [GO:0005737];cytoplasmic side of lysosomal membrane [GO:0098574];cytosol [GO:0005829];eukaryotic translation elongation factor 1 complex [GO:0005853];extracellular exosome [GO:0070062];extracellular region [GO:0005576];extracellular space [GO:0005615];ficolin-1-rich granule lumen [GO:1904813];membrane [GO:0016020];nucleolus [GO:0005730];nucleus […	GTP binding [GO:0005525];GTPase activity [GO:0003924];kinase binding [GO:0019900];protein kinase binding [GO:0019901];RNA binding [GO:0003723];translation elongation factor activity [GO:0003746];tRNA binding [GO:0000049]	other biological processes;other metabolic processes;protein metabolism	nucleic acid binding activity;other molecular function	Chaperone Mediated Autophagy;HSF1 activation;Neutrophil degranulation;Peptide chain elongation;Protein methylation;SARS-CoV-1 modulates host translation machinery
Q9UHB6	LIMA1	LIM domain and actin-binding protein 1	0.00174	1.49	16	10	15	10	85.2	51.02	actin filament bundle assembly [GO:0051017];cell migration [GO:0016477];cholesterol homeostasis [GO:0042632];cholesterol metabolic process [GO:0008203];intestinal cholesterol absorption [GO:0030299];negative regulation of actin filament depolymerization [GO:0030835];ruffle organization [GO:0031529]	actin cytoskeleton [GO:0015629];brush border membrane [GO:0031526];cleavage furrow [GO:0032154];cytosol [GO:0005829];focal adhesion [GO:0005925];plasma membrane [GO:0005886];ruffle [GO:0001726];stress fiber [GO:0001725]	actin filament binding [GO:0051015];actin monomer binding [GO:0003785];cadherin binding [GO:0045296];metal ion binding [GO:0046872]	cell organization and biogenesis;other biological processes;other metabolic processes	cytoskeletal activity;other molecular function
P00352	ALDH1A1	Aldehyde dehydrogenase 1A1	0.00176	1.48	32	13	29	13	54.8	112.59	cellular aldehyde metabolic process [GO:0006081];cellular detoxification of aldehyde [GO:0110095];fructosamine catabolic process [GO:0030392];gamma-aminobutyric acid biosynthetic process [GO:0009449];maintenance of lens transparency [GO:0036438];negative regulation of cold-induced thermogenesis [GO:0120163];retinoid metabolic process [GO:0001523];retinol metabolic process [GO:0042572]	axon [GO:0030424];cytoplasm [GO:0005737];cytosol [GO:0005829];extracellular exosome [GO:0070062];synapse [GO:0045202]	3-deoxyglucosone dehydrogenase activity [GO:0106373];aldehyde dehydrogenase (NAD+) activity [GO:0004029];aminobutyraldehyde dehydrogenase activity [GO:0019145];androgen binding [GO:0005497];benzaldehyde dehydrogenase (NAD+) activity [GO:0018479];glyceraldehyde-3-phosphate dehydrogenase (NAD+) (non-phosphorylating) activity [GO:0043878];GTPase activator activity [GO:0005096];NAD binding [GO:005128…	other biological processes;other metabolic processes	enzyme regulator activity;other molecular function	Ethanol oxidation;Fructose catabolism;RA biosynthesis pathway
P06331	IGHV4-34	Immunoglobulin heavy variable 4-34	0.00327	1.48	20	2	5	2	13.8	16.69	B cell receptor signaling pathway [GO:0050853];complement activation, classical pathway [GO:0006958];defense response to bacterium [GO:0042742];immune response [GO:0006955];innate immune response [GO:0045087];phagocytosis, engulfment [GO:0006911];phagocytosis, recognition [GO:0006910];positive regulation of B cell activation [GO:0050871]	external side of plasma membrane [GO:0009897];extracellular region [GO:0005576];immunoglobulin complex, circulating [GO:0042571];plasma membrane [GO:0005886]	antigen binding [GO:0003823];immunoglobulin receptor binding [GO:0034987]	other biological processes	other molecular function	Antigen activates B Cell Receptor (BCR) leading to generation of second messengers;CD22 mediated BCR regulation;Cell surface interactions at the vascular wall;Classical antibody-mediated complement activation;FCERI mediated Ca+2 mobilization;FCERI mediated MAPK activation;FCERI mediated NF-kB activation;FCGR activation;FCGR3A-mediated IL10 synthesis;FCGR3A-mediated phagocytosis;Immunoregulatory i…
P02787	TF	Serotransferrin	0.0155	1.48	60	46	247	46	77	898.8	actin filament organization [GO:0007015];antibacterial humoral response [GO:0019731];cellular iron ion homeostasis [GO:0006879];cellular response to iron ion [GO:0071281];ERK1 and ERK2 cascade [GO:0070371];iron ion homeostasis [GO:0055072];iron ion transport [GO:0006826];osteoclast differentiation [GO:0030316];positive regulation of bone resorption [GO:0045780];positive regulation of cell motilit…	apical plasma membrane [GO:0016324];basal part of cell [GO:0045178];basal plasma membrane [GO:0009925];blood microparticle [GO:0072562];cell surface [GO:0009986];clathrin-coated endocytic vesicle membrane [GO:0030669];clathrin-coated pit [GO:0005905];cytoplasmic vesicle [GO:0031410];early endosome [GO:0005769];endocytic vesicle [GO:0030139];endoplasmic reticulum lumen [GO:0005788];endosome membra…	ferric iron binding [GO:0008199];ferrous iron binding [GO:0008198];iron chaperone activity [GO:0034986];transferrin receptor binding [GO:1990459]	cell organization and biogenesis;other biological processes;signal transduction;stress response;transport	other molecular function;signal transduction activity or receptor binding	Cargo recognition for clathrin-mediated endocytosis;Platelet degranulation;Post-translational protein phosphorylation;Regulation of Insulin-like Growth Factor (IGF) transport and uptake by Insulin-like Growth Factor Binding Proteins (IGFBPs);Transferrin endocytosis and recycling
P61626	LYZ	Lysozyme C	0.0445	1.47	14	2	4	2	16.5	12.85	antimicrobial humoral response [GO:0019730];cytolysis [GO:0019835];defense response to bacterium [GO:0042742];defense response to Gram-negative bacterium [GO:0050829];defense response to Gram-positive bacterium [GO:0050830];inflammatory response [GO:0006954];killing of cells of another organism [GO:0031640];metabolic process [GO:0008152];retina homeostasis [GO:0001895]	azurophil granule lumen [GO:0035578];extracellular exosome [GO:0070062];extracellular region [GO:0005576];extracellular space [GO:0005615];specific granule lumen [GO:0035580];tertiary granule lumen [GO:1904724]	identical protein binding [GO:0042802];lysozyme activity [GO:0003796]	other biological processes;stress response	other molecular function	Amyloid fiber formation;Antimicrobial peptides;Neutrophil degranulation
P07996	THBS1	Thrombospondin-1	0.0207	1.47	25	21	32	20	129.3	118.89	behavioral response to pain [GO:0048266];cell adhesion [GO:0007155];cell migration [GO:0016477];cellular response to growth factor stimulus [GO:0071363];cellular response to heat [GO:0034605];cellular response to tumor necrosis factor [GO:0071356];chronic inflammatory response [GO:0002544];engulfment of apoptotic cell [GO:0043652];immune response [GO:0006955];inflammatory response [GO:0006954];ne…	cell surface [GO:0009986];collagen-containing extracellular matrix [GO:0062023];endoplasmic reticulum [GO:0005783];endoplasmic reticulum lumen [GO:0005788];external side of plasma membrane [GO:0009897];extracellular exosome [GO:0070062];extracellular matrix [GO:0031012];extracellular region [GO:0005576];extracellular space [GO:0005615];fibrinogen complex [GO:0005577];platelet alpha granule [GO:00…	calcium ion binding [GO:0005509];collagen V binding [GO:0070052];extracellular matrix structural constituent [GO:0005201];fibrinogen binding [GO:0070051];fibroblast growth factor binding [GO:0017134];fibronectin binding [GO:0001968];heparin binding [GO:0008201];identical protein binding [GO:0042802];integrin binding [GO:0005178];laminin binding [GO:0043236];low-density lipoprotein particle bindin…	cell adhesion;cell organization and biogenesis;developmental processes;other biological processes;other metabolic processes;protein metabolism;signal transduction;stress response;transport	enzyme regulator activity;other molecular function;signal transduction activity or receptor binding	Defective B3GALTL causes PpS;Integrin cell surface interactions;O-glycosylation of TSR domain-containing proteins;Platelet degranulation;RUNX1 regulates genes involved in megakaryocyte differentiation and platelet function;Signaling by PDGF;Syndecan interactions
O60861	GAS7	Growth arrest-specific protein 7	0.00113	1.47	6	3	3	3	54.3	11.21	actin filament polymerization [GO:0030041];neuron projection morphogenesis [GO:0048812]	actin filament [GO:0005884];cytoplasm [GO:0005737];plasma membrane [GO:0005886]	actin filament binding [GO:0051015];identical protein binding [GO:0042802]	cell organization and biogenesis;developmental processes	cytoskeletal activity;other molecular function
P02647	APOA1	Apolipoprotein A-I	0.0123	1.47	61	19	60	19	30.8	209.39	adrenal gland development [GO:0030325];blood vessel endothelial cell migration [GO:0043534];cholesterol biosynthetic process [GO:0006695];cholesterol efflux [GO:0033344];cholesterol homeostasis [GO:0042632];cholesterol import [GO:0070508];cholesterol metabolic process [GO:0008203];cholesterol transport [GO:0030301];endothelial cell proliferation [GO:0001935];G protein-coupled receptor signaling p…	blood microparticle [GO:0072562];chylomicron [GO:0042627];collagen-containing extracellular matrix [GO:0062023];cytoplasmic vesicle [GO:0031410];cytosol [GO:0005829];early endosome [GO:0005769];endocytic vesicle [GO:0030139];endocytic vesicle lumen [GO:0071682];endoplasmic reticulum lumen [GO:0005788];extracellular exosome [GO:0070062];extracellular region [GO:0005576];extracellular space [GO:000…	amyloid-beta binding [GO:0001540];apolipoprotein A-I receptor binding [GO:0034191];apolipoprotein receptor binding [GO:0034190];chemorepellent activity [GO:0045499];cholesterol binding [GO:0015485];cholesterol transfer activity [GO:0120020];enzyme binding [GO:0019899];heat shock protein binding [GO:0031072];high-density lipoprotein particle binding [GO:0008035];high-density lipoprotein particle r…	cell cycle OR cell proliferation;cell organization and biogenesis;developmental processes;other biological processes;other metabolic processes;protein metabolism;signal transduction;transport	enzyme regulator activity;other molecular function;signal transduction activity or receptor binding;transporter activity	ABC transporters in lipid homeostasis;Amyloid fiber formation;Chylomicron assembly;Chylomicron remodeling;Defective ABCA1 causes TGD;HDL assembly;HDL clearance;HDL remodeling;Heme signaling;Platelet degranulation;Post-translational protein phosphorylation;PPARA activates gene expression;Regulation of Insulin-like Growth Factor (IGF) transport and uptake by Insulin-like Growth Factor Binding Prote…
Q9Y6C2	EMILIN1	EMILIN-1	0.00113	1.46	19	14	24	14	106.6	90.85	aortic valve morphogenesis [GO:0003180];cell adhesion [GO:0007155];cell adhesion mediated by integrin [GO:0033627];cell migration [GO:0016477];cell-matrix adhesion [GO:0007160];elastic fiber assembly [GO:0048251];negative regulation of angiogenesis [GO:0016525];negative regulation of cell activation [GO:0050866];negative regulation of cell migration [GO:0030336];negative regulation of collagen bi…	collagen trimer [GO:0005581];collagen-containing extracellular matrix [GO:0062023];EMILIN complex [GO:1990971];extracellular exosome [GO:0070062];extracellular region [GO:0005576];extracellular space [GO:0005615];integrin alpha4-beta1 complex [GO:0034668]	extracellular matrix constituent conferring elasticity [GO:0030023];identical protein binding [GO:0042802];integrin binding involved in cell-matrix adhesion [GO:0098640];molecular adaptor activity [GO:0060090]	cell adhesion;cell organization and biogenesis;developmental processes;other biological processes	extracellular structural activity;other molecular function;signal transduction activity or receptor binding	Molecules associated with elastic fibres
Q9NZR1	TMOD2	Tropomodulin-2	0.0044	1.46	7	2	4	2	39.6	13.35	actin filament organization [GO:0007015];learning or memory [GO:0007611];muscle contraction [GO:0006936];myofibril assembly [GO:0030239];nervous system development [GO:0007399];neuron-neuron synaptic transmission [GO:0007270];pointed-end actin filament capping [GO:0051694];positive regulation of G protein-coupled receptor signaling pathway [GO:0045745]	cytoskeleton [GO:0005856];myofibril [GO:0030016];striated muscle thin filament [GO:0005865];synapse [GO:0045202]	actin binding [GO:0003779];tropomyosin binding [GO:0005523]	cell organization and biogenesis;cell-cell signaling;developmental processes;other biological processes	cytoskeletal activity	Striated Muscle Contraction
P02768	ALB	Albumin	0.0172	1.46	71	53	655	53	69.3	2413.63	cellular response to starvation [GO:0009267];maintenance of mitochondrion location [GO:0051659];negative regulation of apoptotic process [GO:0043066];negative regulation of programmed cell death [GO:0043069];retina homeostasis [GO:0001895]	blood microparticle [GO:0072562];cytoplasm [GO:0005737];endoplasmic reticulum [GO:0005783];endoplasmic reticulum lumen [GO:0005788];extracellular exosome [GO:0070062];extracellular region [GO:0005576];extracellular space [GO:0005615];Golgi apparatus [GO:0005794];nucleus [GO:0005634];platelet alpha granule lumen [GO:0031093];protein-containing complex [GO:0032991]	antioxidant activity [GO:0016209];chaperone binding [GO:0051087];copper ion binding [GO:0005507];DNA binding [GO:0003677];enterobactin binding [GO:1903981];exogenous protein binding [GO:0140272];fatty acid binding [GO:0005504];identical protein binding [GO:0042802];pyridoxal phosphate binding [GO:0030170];toxic substance binding [GO:0015643];zinc ion binding [GO:0008270]	other biological processes;stress response	nucleic acid binding activity;other molecular function	Aspirin ADME;Ciprofloxacin ADME;Cytoprotection by HMOX1;HDL remodeling;Heme biosynthesis;Heme degradation;Platelet degranulation;Post-translational protein phosphorylation;Prednisone ADME;Recycling of bile acids and salts;Regulation of Insulin-like Growth Factor (IGF) transport and uptake by Insulin-like Growth Factor Binding Proteins (IGFBPs);Scavenging of heme from plasma
P02652	APOA2	Apolipoprotein A-II	0.0139	1.46	21	3	18	3	11.2	62.38	acute inflammatory response [GO:0002526];animal organ regeneration [GO:0031100];cholesterol efflux [GO:0033344];cholesterol homeostasis [GO:0042632];cholesterol metabolic process [GO:0008203];cholesterol transport [GO:0030301];diacylglycerol catabolic process [GO:0046340];high-density lipoprotein particle assembly [GO:0034380];high-density lipoprotein particle clearance [GO:0034384];high-density …	blood microparticle [GO:0072562];chylomicron [GO:0042627];cytosol [GO:0005829];early endosome [GO:0005769];endoplasmic reticulum lumen [GO:0005788];extracellular exosome [GO:0070062];extracellular region [GO:0005576];high-density lipoprotein particle [GO:0034364];spherical high-density lipoprotein particle [GO:0034366];very-low-density lipoprotein particle [GO:0034361]	apolipoprotein receptor binding [GO:0034190];cholesterol binding [GO:0015485];cholesterol transfer activity [GO:0120020];enzyme binding [GO:0019899];heat shock protein binding [GO:0031072];high-density lipoprotein particle binding [GO:0008035];high-density lipoprotein particle receptor binding [GO:0070653];lipase inhibitor activity [GO:0055102];lipid binding [GO:0008289];lipid transporter activit…	cell organization and biogenesis;other biological processes;other metabolic processes;protein metabolism;signal transduction;transport	enzyme regulator activity;other molecular function;signal transduction activity or receptor binding;transporter activity	Chylomicron assembly;Chylomicron remodeling;Post-translational protein phosphorylation;PPARA activates gene expression;Regulation of Insulin-like Growth Factor (IGF) transport and uptake by Insulin-like Growth Factor Binding Proteins (IGFBPs);Retinoid metabolism and transport
P02751	FN1	Fibronectin	0.00268	1.44	27	45	104	45	272.2	420.52	acute-phase response [GO:0006953];angiogenesis [GO:0001525];biological process involved in interaction with symbiont [GO:0051702];blood coagulation, fibrin clot formation [GO:0072378];calcium-independent cell-matrix adhesion [GO:0007161];cell adhesion [GO:0007155];cell-matrix adhesion [GO:0007160];cell-substrate junction assembly [GO:0007044];endodermal cell differentiation [GO:0035987];heart dev…	apical plasma membrane [GO:0016324];basement membrane [GO:0005604];blood microparticle [GO:0072562];collagen-containing extracellular matrix [GO:0062023];endoplasmic reticulum lumen [GO:0005788];endoplasmic reticulum-Golgi intermediate compartment [GO:0005793];extracellular exosome [GO:0070062];extracellular matrix [GO:0031012];extracellular region [GO:0005576];extracellular space [GO:0005615];fi…	chaperone binding [GO:0051087];collagen binding [GO:0005518];disordered domain specific binding [GO:0097718];enzyme binding [GO:0019899];extracellular matrix structural constituent [GO:0005201];heparin binding [GO:0008201];identical protein binding [GO:0042802];integrin binding [GO:0005178];peptidase activator activity [GO:0016504];protease binding [GO:0002020];protein C-terminus binding [GO:0008…	cell adhesion;cell organization and biogenesis;developmental processes;other biological processes;other metabolic processes;protein metabolism;signal transduction;stress response	enzyme regulator activity;other molecular function;signal transduction activity or receptor binding	Turbulent (oscillatory, disturbed) flow shear stress activates signaling by PIEZO1 and integrins in endothelial cells;ALK mutants bind TKIs;Cell surface interactions at the vascular wall;Degradation of the extracellular matrix;ECM proteoglycans;Fibronectin matrix formation;GPER1 signaling;GRB2:SOS provides linkage to MAPK signaling for Integrins;Integrin cell surface interactions;Interleukin-4 an…
Q9BRK5	SDF4	45 kDa calcium-binding protein	0.00113	1.44	7	2	4	2	41.8	14.37	calcium-ion regulated exocytosis [GO:0017156];cerebellum development [GO:0021549];fat cell differentiation [GO:0045444];maintenance of synapse structure [GO:0099558];response to ethanol [GO:0045471];UV protection [GO:0009650];zymogen granule exocytosis [GO:0070625]	bleb [GO:0032059];cytoplasm [GO:0005737];endoplasmic reticulum [GO:0005783];extracellular exosome [GO:0070062];Golgi apparatus [GO:0005794];Golgi lumen [GO:0005796];late endosome [GO:0005770];membrane [GO:0016020];plasma membrane [GO:0005886]	calcium ion binding [GO:0005509];identical protein binding [GO:0042802]	cell organization and biogenesis;developmental processes;other biological processes;transport	other molecular function
P31949	S100A11	Protein S100-A11	0.00166	1.44	21	3	8	3	11.7	24.48	negative regulation of cell population proliferation [GO:0008285];negative regulation of DNA replication [GO:0008156];positive regulation of smooth muscle cell migration [GO:0014911];signal transduction [GO:0007165]	adherens junction [GO:0005912];cytoplasm [GO:0005737];extracellular exosome [GO:0070062];extracellular region [GO:0005576];extracellular space [GO:0005615];nucleus [GO:0005634];ruffle [GO:0001726];secretory granule lumen [GO:0034774]	cadherin binding involved in cell-cell adhesion [GO:0098641];calcium ion binding [GO:0005509];calcium-dependent protein binding [GO:0048306];protein homodimerization activity [GO:0042803];S100 protein binding [GO:0044548]	other biological processes;signal transduction	other molecular function	Neutrophil degranulation
P13797	PLS3	Plastin-3	0.00176	1.44	34	18	36	14	70.8	125.32	actin filament bundle assembly [GO:0051017];actin filament network formation [GO:0051639];bone development [GO:0060348]	actin filament [GO:0005884];actin filament bundle [GO:0032432];cytoplasm [GO:0005737];cytosol [GO:0005829];plasma membrane [GO:0005886]	actin filament binding [GO:0051015];calcium ion binding [GO:0005509]	cell organization and biogenesis;developmental processes	cytoskeletal activity;other molecular function
P01593	IGKV1D-33	Immunoglobulin kappa variable 1D-33	0.0115	1.43	14	1	3	1	12.8	12.51	adaptive immune response [GO:0002250];immune response [GO:0006955]	blood microparticle [GO:0072562];extracellular exosome [GO:0070062];extracellular region [GO:0005576];extracellular space [GO:0005615];immunoglobulin complex [GO:0019814];plasma membrane [GO:0005886]	antigen binding [GO:0003823]	other biological processes	other molecular function	Antigen activates B Cell Receptor (BCR) leading to generation of second messengers;CD22 mediated BCR regulation;Cell surface interactions at the vascular wall;Classical antibody-mediated complement activation;FCERI mediated Ca+2 mobilization;FCERI mediated MAPK activation;FCERI mediated NF-kB activation;FCGR activation;FCGR3A-mediated IL10 synthesis;FCGR3A-mediated phagocytosis;Immunoregulatory i…
P09104	ENO2	Gamma-enolase	0.00229	1.43	20	6	19	4	47.2	73.27	canonical glycolysis [GO:0061621];gluconeogenesis [GO:0006094];glycolytic process [GO:0006096];multicellular organismal reproductive process [GO:0048609];negative regulation of neuron death [GO:1901215];response to estradiol [GO:0032355];response to xenobiotic stimulus [GO:0009410]	cell cortex [GO:0005938];cell surface [GO:0009986];cytosol [GO:0005829];extracellular exosome [GO:0070062];extracellular space [GO:0005615];growth cone [GO:0030426];membrane [GO:0016020];membrane raft [GO:0045121];perikaryon [GO:0043204];phosphopyruvate hydratase complex [GO:0000015];photoreceptor inner segment [GO:0001917];plasma membrane [GO:0005886];synaptic membrane [GO:0097060]	enzyme binding [GO:0019899];identical protein binding [GO:0042802];magnesium ion binding [GO:0000287];phosphopyruvate hydratase activity [GO:0004634];protein-containing complex binding [GO:0044877]	other metabolic processes	other molecular function	Gluconeogenesis;Glycolysis
P02656	APOC3	Apolipoprotein C-III	0.0172	1.43	27	2	7	2	10.8	28.5	cholesterol efflux [GO:0033344];cholesterol homeostasis [GO:0042632];chylomicron remnant clearance [GO:0034382];G protein-coupled receptor signaling pathway [GO:0007186];high-density lipoprotein particle remodeling [GO:0034375];lipoprotein metabolic process [GO:0042157];negative regulation of cholesterol import [GO:0060621];negative regulation of fatty acid biosynthetic process [GO:0045717];negat…	chylomicron [GO:0042627];collagen-containing extracellular matrix [GO:0062023];early endosome [GO:0005769];extracellular exosome [GO:0070062];extracellular region [GO:0005576];extracellular space [GO:0005615];intermediate-density lipoprotein particle [GO:0034363];spherical high-density lipoprotein particle [GO:0034366];very-low-density lipoprotein particle [GO:0034361]	cholesterol binding [GO:0015485];enzyme regulator activity [GO:0030234];high-density lipoprotein particle receptor binding [GO:0070653];lipase inhibitor activity [GO:0055102];phospholipid binding [GO:0005543]	cell organization and biogenesis;other biological processes;other metabolic processes;protein metabolism;signal transduction;transport	enzyme regulator activity;other molecular function;signal transduction activity or receptor binding	Chylomicron assembly;Chylomicron remodeling;HDL remodeling;Retinoid metabolism and transport
P16144	ITGB4	Integrin beta-4	0.00166	1.42	5	7	11	7	202	36.5	autophagy [GO:0006914];cell adhesion [GO:0007155];cell adhesion mediated by integrin [GO:0033627];cell migration [GO:0016477];cell motility [GO:0048870];cell-matrix adhesion [GO:0007160];filopodium assembly [GO:0046847];hemidesmosome assembly [GO:0031581];integrin-mediated signaling pathway [GO:0007229];mesodermal cell differentiation [GO:0048333];nail development [GO:0035878];peripheral nervous …	basal plasma membrane [GO:0009925];basement membrane [GO:0005604];cell junction [GO:0030054];cell leading edge [GO:0031252];cell surface [GO:0009986];extracellular exosome [GO:0070062];focal adhesion [GO:0005925];hemidesmosome [GO:0030056];integrin complex [GO:0008305];nuclear membrane [GO:0031965];nucleolus [GO:0005730];plasma membrane [GO:0005886];receptor complex [GO:0043235]	G protein-coupled receptor binding [GO:0001664];integrin binding [GO:0005178]	cell adhesion;cell organization and biogenesis;developmental processes;other biological processes;other metabolic processes;signal transduction;stress response	other molecular function;signal transduction activity or receptor binding	Assembly of collagen fibrils and other multimeric structures;Differentiation of keratinocytes in interfollicular epidermis in mammalian skin;Laminin interactions;Syndecan interactions;Type I hemidesmosome assembly
P15090	FABP4	Fatty acid-binding protein, adipocyte	0.00635	1.42	53	8	28	7	14.7	96.88	brown fat cell differentiation [GO:0050873];cellular response to lithium ion [GO:0071285];cellular response to tumor necrosis factor [GO:0071356];cholesterol homeostasis [GO:0042632];fatty acid transport [GO:0015908];long-chain fatty acid transport [GO:0015909];negative regulation of DNA-templated transcription [GO:0045892];negative regulation of protein kinase activity [GO:0006469];positive regu…	cytoplasm [GO:0005737];cytosol [GO:0005829];extracellular exosome [GO:0070062];lipid droplet [GO:0005811];nucleus [GO:0005634]	fatty acid binding [GO:0005504];hormone receptor binding [GO:0051427];long-chain fatty acid binding [GO:0036041];long-chain fatty acid transporter activity [GO:0005324]	other biological processes;transport	other molecular function;signal transduction activity or receptor binding;transporter activity	MLL4 and MLL3 complexes regulate expression of PPARG target genes in adipogenesis and hepatic steatosis;Transcriptional regulation of white adipocyte differentiation;Triglyceride catabolism
Q14764	MVP	Major vault protein	0.00113	1.42	22	16	27	16	99.3	107.35	ERBB signaling pathway [GO:0038127];mRNA transport [GO:0051028];negative regulation of epidermal growth factor receptor signaling pathway [GO:0042059];negative regulation of protein autophosphorylation [GO:0031953];negative regulation of protein tyrosine kinase activity [GO:0061099];protein transport [GO:0015031]	cytoplasm [GO:0005737];cytoskeleton [GO:0005856];cytosol [GO:0005829];extracellular exosome [GO:0070062];extracellular region [GO:0005576];ficolin-1-rich granule lumen [GO:1904813];membrane [GO:0016020];nuclear pore [GO:0005643];nucleus [GO:0005634];perinuclear region of cytoplasm [GO:0048471];ribonucleoprotein complex [GO:1990904];secretory granule lumen [GO:0034774]	identical protein binding [GO:0042802];protein kinase binding [GO:0019901];protein phosphatase binding [GO:0019903]	cell cycle OR cell proliferation;other biological processes;other metabolic processes;protein metabolism;signal transduction;transport	other molecular function	Neutrophil degranulation
Q9Y3Z3	SAMHD1	Deoxynucleoside triphosphate triphosphohydrolase SAMHD1	0.00113	1.42	22	13	19	13	72.2	65.94	cellular response to DNA damage stimulus [GO:0006974];dATP catabolic process [GO:0046061];defense response to virus [GO:0051607];deoxyribonucleotide catabolic process [GO:0009264];dGTP catabolic process [GO:0006203];DNA strand resection involved in replication fork processing [GO:0110025];double-strand break repair via homologous recombination [GO:0000724];immune response [GO:0006955];innate immu…	nucleoplasm [GO:0005654];nucleus [GO:0005634];plasma membrane [GO:0005886];site of double-strand break [GO:0035861];tetraspanin-enriched microdomain [GO:0097197]	deoxynucleoside triphosphate hydrolase activity [GO:0106375];dGTP binding [GO:0032567];dGTPase activity [GO:0008832];GTP binding [GO:0005525];identical protein binding [GO:0042802];nucleic acid binding [GO:0003676];ribonuclease activity [GO:0004540];RNA binding [GO:0003723];single-stranded DNA binding [GO:0003697];triphosphoric monoester hydrolase activity [GO:0016793];zinc ion binding [GO:000827…	cell organization and biogenesis;developmental processes;DNA metabolism;other biological processes;other metabolic processes;stress response	nucleic acid binding activity;other molecular function	Interferon alpha/beta signaling;Nucleotide catabolism
P0DOX7		Immunoglobulin kappa light chain	0.0123	1.42	55	9	57	3	23.4	247.08	adaptive immune response [GO:0002250]	extracellular region [GO:0005576];immunoglobulin complex [GO:0019814];plasma membrane [GO:0005886]		other biological processes
P01009	SERPINA1	Alpha-1-antitrypsin	0.0135	1.41	57	23	155	23	46.7	572.19	acute-phase response [GO:0006953];blood coagulation [GO:0007596];negative regulation of endopeptidase activity [GO:0010951]	collagen-containing extracellular matrix [GO:0062023];COPII-coated ER to Golgi transport vesicle [GO:0030134];endoplasmic reticulum [GO:0005783];endoplasmic reticulum lumen [GO:0005788];endoplasmic reticulum-Golgi intermediate compartment membrane [GO:0033116];extracellular exosome [GO:0070062];extracellular region [GO:0005576];extracellular space [GO:0005615];ficolin-1-rich granule lumen [GO:190…	identical protein binding [GO:0042802];protease binding [GO:0002020];serine-type endopeptidase inhibitor activity [GO:0004867]	stress response	enzyme regulator activity;other molecular function	Cargo concentration in the ER;COPII-mediated vesicle transport;Neutrophil degranulation;Platelet degranulation;Post-translational protein phosphorylation;Regulation of Insulin-like Growth Factor (IGF) transport and uptake by Insulin-like Growth Factor Binding Proteins (IGFBPs)
Q12765	SCRN1	Secernin-1	0.00294	1.41	14	4	5	4	46.4	21.57	exocytosis [GO:0006887];proteolysis [GO:0006508];regulation of synaptic vesicle cycle [GO:0098693]	cytoplasm [GO:0005737];nuclear membrane [GO:0031965];nucleus [GO:0005634];presynapse [GO:0098793]	cysteine-type exopeptidase activity [GO:0070004];dipeptidase activity [GO:0016805]	other biological processes;protein metabolism;transport	other molecular function
Q6YHK3	CD109	CD109 antigen	0.00227	1.41	11	12	19	12	161.6	66.64	hair follicle development [GO:0001942];keratinocyte proliferation [GO:0043616];negative regulation of keratinocyte proliferation [GO:0010839];negative regulation of peptidase activity [GO:0010466];negative regulation of protein phosphorylation [GO:0001933];negative regulation of stem cell proliferation [GO:2000647];negative regulation of transforming growth factor beta receptor signaling pathway …	cell surface [GO:0009986];cytosol [GO:0005829];extracellular region [GO:0005576];extracellular space [GO:0005615];plasma membrane [GO:0005886];platelet alpha granule membrane [GO:0031092]	serine-type endopeptidase inhibitor activity [GO:0004867];transforming growth factor beta binding [GO:0050431]	cell cycle OR cell proliferation;other biological processes	enzyme regulator activity	Platelet degranulation;Post-translational modification: synthesis of GPI-anchored proteins
Q13885	TUBB2A	Tubulin beta-2A chain	0.00175	1.4	38	14	50	1	49.9	186.67	cerebral cortex development [GO:0021987];microtubule cytoskeleton organization [GO:0000226];mitotic cell cycle [GO:0000278];neuron migration [GO:0001764]	cytoplasm [GO:0005737];extracellular exosome [GO:0070062];extracellular vesicle [GO:1903561];intercellular bridge [GO:0045171];microtubule [GO:0005874];microtubule cytoskeleton [GO:0015630];mitotic spindle [GO:0072686];nucleus [GO:0005634]	GTP binding [GO:0005525];GTPase activity [GO:0003924];metal ion binding [GO:0046872];structural constituent of cytoskeleton [GO:0005200]	cell cycle OR cell proliferation;cell organization and biogenesis;developmental processes	cytoskeletal activity;other molecular function	Activation of AMPK downstream of NMDARs;Aggrephagy;Assembly and cell surface presentation of NMDA receptors;Carboxyterminal post-translational modifications of tubulin;COPI-dependent Golgi-to-ER retrograde traffic;COPI-independent Golgi-to-ER retrograde traffic;COPI-mediated anterograde transport;EML4 and NUDC in mitotic spindle formation;Formation of tubulin folding intermediates by CCT/TriC;Gap…
Q08722	CD47	Leukocyte surface antigen CD47	0.00289	1.39	9	3	5	3	35.2	15.77	ATP export [GO:1904669];cell migration [GO:0016477];cellular response to interleukin-1 [GO:0071347];cellular response to interleukin-12 [GO:0071349];cellular response to type II interferon [GO:0071346];integrin-mediated signaling pathway [GO:0007229];negative regulation of Fc-gamma receptor signaling pathway involved in phagocytosis [GO:1905450];positive regulation of cell population proliferatio…	cell surface [GO:0009986];extracellular exosome [GO:0070062];plasma membrane [GO:0005886];specific granule membrane [GO:0035579];tertiary granule membrane [GO:0070821]	cell-cell adhesion mediator activity [GO:0098632];protein binding involved in heterotypic cell-cell adhesion [GO:0086080];thrombospondin receptor activity [GO:0070053]	cell adhesion;developmental processes;other biological processes;signal transduction;stress response;transport	other molecular function	Cell surface interactions at the vascular wall;Integrin cell surface interactions;Neutrophil degranulation;Signal regulatory protein family interactions
Q9UBX5	FBLN5	Fibulin-5	0.0186	1.39	16	6	14	6	50.1	48.26	cell-matrix adhesion [GO:0007160];elastic fiber assembly [GO:0048251];protein localization to cell surface [GO:0034394];regulation of cell growth [GO:0001558];regulation of removal of superoxide radicals [GO:2000121];secretion [GO:0046903]	collagen-containing extracellular matrix [GO:0062023];extracellular exosome [GO:0070062];extracellular matrix [GO:0031012];extracellular region [GO:0005576];extracellular space [GO:0005615]	calcium ion binding [GO:0005509];integrin binding [GO:0005178];protein C-terminus binding [GO:0008022];protein homodimerization activity [GO:0042803]	cell adhesion;cell organization and biogenesis;other biological processes;transport	other molecular function;signal transduction activity or receptor binding	Molecules associated with elastic fibres
P67936	TPM4	Tropomyosin alpha-4 chain	0.00175	1.37	57	22	95	10	28.5	315.68	actin filament organization [GO:0007015];muscle contraction [GO:0006936];osteoblast differentiation [GO:0001649]	actin filament [GO:0005884];cortical cytoskeleton [GO:0030863];cytoskeleton [GO:0005856];cytosol [GO:0005829];extracellular exosome [GO:0070062];focal adhesion [GO:0005925];membrane [GO:0016020];muscle thin filament tropomyosin [GO:0005862];podosome [GO:0002102];stress fiber [GO:0001725]	actin filament binding [GO:0051015];calcium ion binding [GO:0005509];identical protein binding [GO:0042802];protein heterodimerization activity [GO:0046982];protein homodimerization activity [GO:0042803];structural constituent of muscle [GO:0008307]	cell organization and biogenesis;other biological processes	cytoskeletal activity;other molecular function	RHOV GTPase cycle;Signaling by ALK fusions and activated point mutants;Smooth Muscle Contraction;Striated Muscle Contraction
Q9ULV4	CORO1C	Coronin-1C	0.00113	1.36	13	7	11	6	53.2	41.5	actin filament organization [GO:0007015];activation of GTPase activity [GO:0090630];cell migration [GO:0016477];corpus callosum development [GO:0022038];endosomal transport [GO:0016197];endosome fission [GO:0140285];endosome membrane tubulation [GO:0097750];establishment of protein localization [GO:0045184];membrane fission [GO:0090148];negative regulation of epithelial cell migration [GO:0010633…	actin cytoskeleton [GO:0015629];cell cortex [GO:0005938];endosome membrane [GO:0010008];flotillin complex [GO:0016600];focal adhesion [GO:0005925];lamellipodium [GO:0030027];lateral plasma membrane [GO:0016328];ruffle membrane [GO:0032587];sarcolemma [GO:0042383];sarcomere [GO:0030017];synapse [GO:0045202]	actin filament binding [GO:0051015];small GTPase binding [GO:0031267]	cell organization and biogenesis;developmental processes;other biological processes;signal transduction;transport	cytoskeletal activity;other molecular function
Q9H8H3	METTL7A	Putative methyltransferase-like protein 7A	0.00237	1.36	16	3	8	3	28.3	32.1	methylation [GO:0032259]	endoplasmic reticulum [GO:0005783];extracellular region [GO:0005576];lipid droplet [GO:0005811];membrane [GO:0016020];tertiary granule lumen [GO:1904724]	methyltransferase activity [GO:0008168]	other biological processes;other metabolic processes;RNA metabolism OR transcription	other molecular function	Neutrophil degranulation
P21291	CSRP1	Cysteine and glycine-rich protein 1	0.0029	1.34	32	4	5	4	20.6	23.06	actin cytoskeleton organization [GO:0030036];muscle tissue development [GO:0060537];platelet aggregation [GO:0070527];sarcomere organization [GO:0045214]	cytoplasm [GO:0005737];extracellular exosome [GO:0070062];focal adhesion [GO:0005925];nucleus [GO:0005634];Z disc [GO:0030018]	actinin binding [GO:0042805];RNA binding [GO:0003723];structural constituent of muscle [GO:0008307];zinc ion binding [GO:0008270]	cell organization and biogenesis;other biological processes	cytoskeletal activity;other molecular function	MTF1 activates gene expression
Q9UDT6	CLIP2	CAP-Gly domain-containing linker protein 2	0.00166	1.34	3	2	3	2	115.8	11.44	cytoplasmic microtubule organization [GO:0031122]	cytoplasm [GO:0005737];microtubule associated complex [GO:0005875];microtubule plus-end [GO:0035371];nucleus [GO:0005634]	microtubule binding [GO:0008017];microtubule plus-end binding [GO:0051010]	cell organization and biogenesis	cytoskeletal activity
Q9NZN3	EHD3	EH domain-containing protein 3	0.00113	1.34	30	14	24	6	60.8	86.45	cilium assembly [GO:0060271];early endosome to Golgi transport [GO:0034498];endocytic recycling [GO:0032456];endocytosis [GO:0006897];endosomal transport [GO:0016197];Golgi to lysosome transport [GO:0090160];positive regulation of voltage-gated calcium channel activity [GO:1901387];protein homooligomerization [GO:0051260];protein localization to plasma membrane [GO:0072659];protein transport [GO:…	ciliary pocket membrane [GO:0020018];cytoplasm [GO:0005737];cytosol [GO:0005829];early endosome [GO:0005769];endocytic vesicle [GO:0030139];endosome membrane [GO:0010008];focal adhesion [GO:0005925];intracellular membrane-bounded organelle [GO:0043231];nucleus [GO:0005634];perinuclear region of cytoplasm [GO:0048471];recycling endosome membrane [GO:0055038]	ATP binding [GO:0005524];calcium ion binding [GO:0005509];GTP binding [GO:0005525];nucleic acid binding [GO:0003676]	cell organization and biogenesis;other biological processes;other metabolic processes;transport	nucleic acid binding activity;other molecular function	Factors involved in megakaryocyte development and platelet production
P01023	A2M	Alpha-2-macroglobulin	0.00358	1.33	28	33	78	33	163.2	295.58	acute inflammatory response to antigenic stimulus [GO:0002438];acute-phase response [GO:0006953];embryonic liver development [GO:1990402];luteinization [GO:0001553];negative regulation of complement activation, lectin pathway [GO:0001869];negative regulation of endopeptidase activity [GO:0010951];response to carbon dioxide [GO:0010037];response to glucocorticoid [GO:0051384];response to nutrient …	blood microparticle [GO:0072562];collagen-containing extracellular matrix [GO:0062023];extracellular exosome [GO:0070062];extracellular region [GO:0005576];extracellular space [GO:0005615];platelet alpha granule lumen [GO:0031093]	brain-derived neurotrophic factor binding [GO:0048403];calcium-dependent protein binding [GO:0048306];endopeptidase inhibitor activity [GO:0004866];enzyme binding [GO:0019899];growth factor binding [GO:0019838];identical protein binding [GO:0042802];interleukin-1 binding [GO:0019966];interleukin-8 binding [GO:0019959];nerve growth factor binding [GO:0048406];protease binding [GO:0002020];serine-t…	developmental processes;other biological processes;stress response	enzyme regulator activity;other molecular function;signal transduction activity or receptor binding	Degradation of the extracellular matrix;HDL assembly;Intrinsic Pathway of Fibrin Clot Formation;Platelet degranulation
P25311	AZGP1	Zinc-alpha-2-glycoprotein	0.016	1.33	35	10	24	10	34.2	82.96	antigen processing and presentation of endogenous peptide antigen via MHC class Ib [GO:0002476];cell adhesion [GO:0007155];detection of chemical stimulus involved in sensory perception of bitter taste [GO:0001580];negative regulation of cell population proliferation [GO:0008285];retina homeostasis [GO:0001895]	collagen-containing extracellular matrix [GO:0062023];external side of plasma membrane [GO:0009897];extracellular exosome [GO:0070062];extracellular region [GO:0005576];extracellular space [GO:0005615];nucleus [GO:0005634]	protein transmembrane transporter activity [GO:0008320];ribonuclease activity [GO:0004540]	cell adhesion;other biological processes;transport	other molecular function;transporter activity	Miscellaneous transport and binding events
Q16643	DBN1	Drebrin	0.00164	1.33	29	13	21	13	71.4	79.47	actin filament organization [GO:0007015];cell communication by chemical coupling [GO:0010643];cell communication by electrical coupling [GO:0010644];cytoplasmic sequestering of protein [GO:0051220];in utero embryonic development [GO:0001701];maintenance of protein location in cell [GO:0032507];neural precursor cell proliferation [GO:0061351];neuron projection morphogenesis [GO:0048812];positive r…	actin cytoskeleton [GO:0015629];actomyosin [GO:0042641];cortical actin cytoskeleton [GO:0030864];cortical cytoskeleton [GO:0030863];cytoplasm [GO:0005737];cytoskeleton [GO:0005856];dendrite [GO:0030425];gap junction [GO:0005921];glutamatergic synapse [GO:0098978];growth cone [GO:0030426];lamellipodium [GO:0030027];postsynaptic cytosol [GO:0099524];postsynaptic density [GO:0014069];postsynaptic me…	actin binding [GO:0003779];actin filament binding [GO:0051015];cadherin binding [GO:0045296];profilin binding [GO:0005522]	cell cycle OR cell proliferation;cell organization and biogenesis;developmental processes;other biological processes	cytoskeletal activity;other molecular function	RHOBTB1 GTPase cycle;RHOBTB2 GTPase cycle;RHOD GTPase cycle;RHOH GTPase cycle
P00738	HP	Haptoglobin	0.0114	1.33	53	21	102	10	45.2	404.95	acute inflammatory response [GO:0002526];acute-phase response [GO:0006953];defense response [GO:0006952];defense response to bacterium [GO:0042742];immune system process [GO:0002376];negative regulation of hydrogen peroxide catabolic process [GO:2000296];negative regulation of oxidoreductase activity [GO:0051354];positive regulation of cell death [GO:0010942];response to hydrogen peroxide [GO:004…	blood microparticle [GO:0072562];endocytic vesicle lumen [GO:0071682];extracellular exosome [GO:0070062];extracellular region [GO:0005576];extracellular space [GO:0005615];haptoglobin-hemoglobin complex [GO:0031838];specific granule lumen [GO:0035580];tertiary granule lumen [GO:1904724]	antioxidant activity [GO:0016209];hemoglobin binding [GO:0030492];serine-type endopeptidase activity [GO:0004252]	other biological processes;stress response	other molecular function	Neutrophil degranulation;Scavenging of heme from plasma
P02774	GC	Vitamin D-binding protein	0.00681	1.33	45	17	33	17	52.9	130.65	vitamin D metabolic process [GO:0042359];vitamin transport [GO:0051180]	blood microparticle [GO:0072562];cytoplasm [GO:0005737];cytosol [GO:0005829];extracellular exosome [GO:0070062];extracellular region [GO:0005576];extracellular space [GO:0005615];lysosomal lumen [GO:0043202]	actin binding [GO:0003779];calcidiol binding [GO:1902118];vitamin D binding [GO:0005499];vitamin transmembrane transporter activity [GO:0090482]	other metabolic processes;transport	cytoskeletal activity;other molecular function;transporter activity	Vitamin D (calciferol) metabolism
P09455	RBP1	Retinol-binding protein 1	0.00771	1.32	9	1	2	1	15.8	8.24	fatty acid transport [GO:0015908];lipid homeostasis [GO:0055088];retinoic acid biosynthetic process [GO:0002138];vitamin A metabolic process [GO:0006776]	cytosol [GO:0005829];lipid droplet [GO:0005811];nucleoplasm [GO:0005654];nucleus [GO:0005634]	all-trans-retinol binding [GO:1904768];fatty acid binding [GO:0005504];retinal binding [GO:0016918];retinoid binding [GO:0005501]	other biological processes;other metabolic processes;transport	other molecular function	Defective visual phototransduction due to LRAT loss of function;Retinoid metabolism and transport;The canonical retinoid cycle in rods (twilight vision)
P02750	LRG1	Leucine-rich alpha-2-glycoprotein	0.037	1.32	12	4	10	4	38.2	31.5	brown fat cell differentiation [GO:0050873];keratinocyte migration [GO:0051546];leukocyte adhesion to vascular endothelial cell [GO:0061756];positive regulation of angiogenesis [GO:0045766];positive regulation of endothelial cell proliferation [GO:0001938];positive regulation of epithelial cell proliferation involved in wound healing [GO:0060054];positive regulation of epithelial to mesenchymal t…	extracellular exosome [GO:0070062];extracellular region [GO:0005576];extracellular space [GO:0005615];ficolin-1-rich granule lumen [GO:1904813];intracellular membrane-bounded organelle [GO:0043231];membrane [GO:0016020];specific granule lumen [GO:0035580];tertiary granule lumen [GO:1904724]	type I transforming growth factor beta receptor binding [GO:0034713];type II transforming growth factor beta receptor binding [GO:0005114]	cell adhesion;other biological processes;stress response	signal transduction activity or receptor binding	Neutrophil degranulation
Q9NR12	PDLIM7	PDZ and LIM domain protein 7	0.00322	1.31	16	7	8	7	49.8	26.96	actin cytoskeleton organization [GO:0030036];cell differentiation [GO:0030154];heart development [GO:0007507];muscle structure development [GO:0061061];ossification [GO:0001503];positive regulation of osteoblast differentiation [GO:0045669];receptor-mediated endocytosis [GO:0006898]	actin cytoskeleton [GO:0015629];adherens junction [GO:0005912];cytosol [GO:0005829];filamentous actin [GO:0031941];focal adhesion [GO:0005925];nucleoplasm [GO:0005654];ruffle [GO:0001726];stress fiber [GO:0001725];Z disc [GO:0030018]	actin binding [GO:0003779];metal ion binding [GO:0046872];muscle alpha-actinin binding [GO:0051371]	cell organization and biogenesis;developmental processes;other biological processes;transport	cytoskeletal activity;other molecular function	RET signaling
Q9P2B2	PTGFRN	Prostaglandin F2 receptor negative regulator	0.00987	1.31	8	6	7	6	98.5	22.47	lipid droplet organization [GO:0034389];myoblast fusion involved in skeletal muscle regeneration [GO:0014905]	cell surface [GO:0009986];endoplasmic reticulum membrane [GO:0005789];Golgi apparatus [GO:0005794];membrane [GO:0016020]		cell organization and biogenesis;other biological processes
P12814	ACTN1	Alpha-actinin-1	0.00113	1.31	43	39	213	21	103	824.39	actin cytoskeleton organization [GO:0030036];actin filament bundle assembly [GO:0051017];actin filament network formation [GO:0051639];actin filament organization [GO:0007015];focal adhesion assembly [GO:0048041];muscle cell development [GO:0055001];platelet formation [GO:0030220];platelet morphogenesis [GO:0036344];regulation of apoptotic process [GO:0042981]	brush border [GO:0005903];cell junction [GO:0030054];cell projection [GO:0042995];cell-cell junction [GO:0005911];cortical actin cytoskeleton [GO:0030864];cytoplasm [GO:0005737];cytosol [GO:0005829];dendritic spine [GO:0043197];extracellular exosome [GO:0070062];extracellular region [GO:0005576];extracellular space [GO:0005615];fascia adherens [GO:0005916];focal adhesion [GO:0005925];glutamatergi…	actin filament binding [GO:0051015];calcium ion binding [GO:0005509];cytoskeletal regulatory protein binding [GO:0005519];double-stranded RNA binding [GO:0003725];integrin binding [GO:0005178];nuclear receptor coactivator activity [GO:0030374];protein domain specific binding [GO:0019904];protein homodimerization activity [GO:0042803];structural constituent of postsynapse [GO:0099186];transmembran…	cell adhesion;cell organization and biogenesis;other biological processes	cytoskeletal activity;nucleic acid binding activity;other molecular function;signal transduction activity or receptor binding	Nephrin family interactions;Platelet degranulation;Regulation of cytoskeletal remodeling and cell spreading by IPP complex components;RHOBTB2 GTPase cycle;RHOD GTPase cycle;RHOF GTPase cycle;Syndecan interactions
P05156	CFI	Complement factor I	0.0191	1.3	23	10	19	10	65.7	69.05	complement activation, classical pathway [GO:0006958];innate immune response [GO:0045087];proteolysis [GO:0006508];regulation of complement activation, alternative pathway [GO:0030451]	extracellular exosome [GO:0070062];extracellular region [GO:0005576];extracellular space [GO:0005615];membrane [GO:0016020];serine-type endopeptidase complex [GO:1905370]	metal ion binding [GO:0046872];scavenger receptor activity [GO:0005044];serine-type endopeptidase activity [GO:0004252]	other biological processes;protein metabolism;stress response	other molecular function	Regulation of Complement cascade
Q9Y6X5	ENPP4	Bis(5'-adenosyl)-triphosphatase ENPP4	0.00137	1.29	5	2	2	2	51.6	5.98	blood coagulation [GO:0007596];positive regulation of blood coagulation [GO:0030194];purine ribonucleoside catabolic process [GO:0046130]	extracellular exosome [GO:0070062];ficolin-1-rich granule membrane [GO:0101003];membrane [GO:0016020];plasma membrane [GO:0005886]	bis(5'-adenosyl)-triphosphatase activity [GO:0047710];metal ion binding [GO:0046872]	other biological processes;other metabolic processes;stress response	other molecular function	Neutrophil degranulation
P09471	GNAO1	Guanine nucleotide-binding protein G(o) subunit alpha	0.0114	1.29	35	9	14	7	40	57.09	adenylate cyclase-modulating G protein-coupled receptor signaling pathway [GO:0007188];dopamine receptor signaling pathway [GO:0007212];muscle contraction [GO:0006936]	heterotrimeric G-protein complex [GO:0005834];plasma membrane [GO:0005886]	corticotropin-releasing hormone receptor 1 binding [GO:0051430];G protein-coupled receptor binding [GO:0001664];G protein-coupled serotonin receptor binding [GO:0031821];G-protein beta/gamma-subunit complex binding [GO:0031683];GTP binding [GO:0005525];GTPase activity [GO:0003924];metal ion binding [GO:0046872];mu-type opioid receptor binding [GO:0031852]	other biological processes;signal transduction;transport	other molecular function;signal transduction activity or receptor binding	Ca2+ pathway
Q9Y623	MYH4	Myosin-4	0.00349	1.29	18	49	336	3	222.9	1269.43	actin filament-based movement [GO:0030048];ATP metabolic process [GO:0046034];muscle contraction [GO:0006936];muscle filament sliding [GO:0030049]	muscle myosin complex [GO:0005859];myofibril [GO:0030016];myosin filament [GO:0032982];myosin II complex [GO:0016460];sarcomere [GO:0030017]	actin filament binding [GO:0051015];ATP binding [GO:0005524];ATP hydrolysis activity [GO:0016887];calmodulin binding [GO:0005516];double-stranded RNA binding [GO:0003725];microfilament motor activity [GO:0000146]	other biological processes;other metabolic processes	cytoskeletal activity;nucleic acid binding activity;other molecular function
P37802	TAGLN2	Transgelin-2	0.00195	1.29	35	7	27	7	22.4	98.08	epithelial cell differentiation [GO:0030855]	cytoskeleton [GO:0005856];cytosol [GO:0005829];extracellular exosome [GO:0070062];extracellular region [GO:0005576];vesicle [GO:0031982]	cadherin binding [GO:0045296]	cell organization and biogenesis;other biological processes	cytoskeletal activity	Platelet degranulation
P60033	CD81	CD81 antigen	0.00137	1.29	12	2	4	2	25.8	18.65	CD4-positive, alpha-beta T cell costimulation [GO:0035783];cellular response to low-density lipoprotein particle stimulus [GO:0071404];humoral immune response mediated by circulating immunoglobulin [GO:0002455];immunological synapse formation [GO:0001771];macrophage fusion [GO:0034238];myoblast fusion involved in skeletal muscle regeneration [GO:0014905];osteoclast fusion [GO:0072675];positive re…	basal plasma membrane [GO:0009925];basolateral plasma membrane [GO:0016323];extracellular exosome [GO:0070062];focal adhesion [GO:0005925];immunological synapse [GO:0001772];membrane [GO:0016020];plasma membrane [GO:0005886];tetraspanin-enriched microdomain [GO:0097197];vesicle [GO:0031982]	cholesterol binding [GO:0015485];integrin binding [GO:0005178];MHC class II protein binding [GO:0042289];MHC class II protein complex binding [GO:0023026];transferrin receptor binding [GO:1990459];virus receptor activity [GO:0001618]	other biological processes;transport	other molecular function;signal transduction activity or receptor binding	Immunoregulatory interactions between a Lymphoid and a non-Lymphoid cell;Regulation of Complement cascade
P36269	GGT5	Glutathione hydrolase 5 proenzyme	0.00136	1.28	13	6	7	6	62.2	23.85	amino acid metabolic process [GO:0006520];fatty acid metabolic process [GO:0006631];glutathione biosynthetic process [GO:0006750];glutathione catabolic process [GO:0006751];inflammatory response [GO:0006954];leukotriene D4 biosynthetic process [GO:1901750];proteolysis [GO:0006508]	plasma membrane [GO:0005886]	glutathione hydrolase activity [GO:0036374];hypoglycin A gamma-glutamyl transpeptidase activity [GO:0102953];leukotriene C4 gamma-glutamyl transferase activity [GO:0103068];leukotriene-C(4) hydrolase [GO:0002951];peptidyltransferase activity [GO:0000048]	other metabolic processes;protein metabolism;stress response	other molecular function	Aflatoxin activation and detoxification;Glutathione synthesis and recycling;LTC4-CYSLTR mediated IL4 production;Paracetamol ADME;Synthesis of Leukotrienes (LT) and Eoxins (EX)
P09486	SPARC	SPARC	0.0191	1.28	10	2	4	2	34.6	16.69	anatomical structure development [GO:0048856];negative regulation of angiogenesis [GO:0016525];negative regulation of endothelial cell proliferation [GO:0001937];positive regulation of endothelial cell migration [GO:0010595];regulation of cell morphogenesis [GO:0022604]	basement membrane [GO:0005604];cell surface [GO:0009986];collagen-containing extracellular matrix [GO:0062023];cytoplasm [GO:0005737];endocytic vesicle lumen [GO:0071682];extracellular region [GO:0005576];extracellular space [GO:0005615];intracellular membrane-bounded organelle [GO:0043231];nuclear matrix [GO:0016363];plasma membrane [GO:0005886];platelet alpha granule [GO:0031091];platelet alpha…	calcium ion binding [GO:0005509];collagen binding [GO:0005518];extracellular matrix binding [GO:0050840]	other biological processes	other molecular function	ECM proteoglycans;Nuclear signaling by ERBB4;Platelet degranulation;Scavenging by Class H Receptors
P08311	CTSG	Cathepsin G	0.0115	1.28	27	5	9	5	28.8	31.7	angiotensin maturation [GO:0002003];antibacterial humoral response [GO:0019731];biofilm matrix disassembly [GO:0098786];cellular response to lipopolysaccharide [GO:0071222];cytokine-mediated signaling pathway [GO:0019221];defense response to fungus [GO:0050832];defense response to Gram-negative bacterium [GO:0050829];defense response to Gram-positive bacterium [GO:0050830];extracellular matrix di…	azurophil granule lumen [GO:0035578];collagen-containing extracellular matrix [GO:0062023];cytoplasm [GO:0005737];cytoplasmic stress granule [GO:0010494];cytosol [GO:0005829];extracellular exosome [GO:0070062];extracellular region [GO:0005576];extracellular space [GO:0005615];intracellular membrane-bounded organelle [GO:0043231];lysosome [GO:0005764];membrane [GO:0016020];nucleus [GO:0005634];pla…	caspase binding [GO:0089720];heparin binding [GO:0008201];peptidase activity [GO:0008233];receptor ligand activity [GO:0048018];serine-type endopeptidase activity [GO:0004252];serine-type peptidase activity [GO:0008236]	cell organization and biogenesis;other biological processes;other metabolic processes;protein metabolism;signal transduction;stress response	other molecular function;signal transduction activity or receptor binding	Activation of Matrix Metalloproteinases;Antimicrobial peptides;Interleukin-1 processing;Metabolism of Angiotensinogen to Angiotensins;Neutrophil degranulation;Purinergic signaling in leishmaniasis infection;Regulation of Insulin-like Growth Factor (IGF) transport and uptake by Insulin-like Growth Factor Binding Proteins (IGFBPs);Suppression of apoptosis
P54652	HSPA2	Heat shock-related 70 kDa protein 2	0.00915	1.26	43	23	53	13	70	202.57	cellular response to unfolded protein [GO:0034620];chaperone cofactor-dependent protein refolding [GO:0051085];male meiosis I [GO:0007141];male meiotic nuclear division [GO:0007140];negative regulation of inclusion body assembly [GO:0090084];positive regulation of ATPase-coupled calcium transmembrane transporter activity [GO:1901896];positive regulation of G2/M transition of mitotic cell cycle [G…	blood microparticle [GO:0072562];CatSper complex [GO:0036128];cell surface [GO:0009986];cytoplasm [GO:0005737];cytosol [GO:0005829];extracellular exosome [GO:0070062];male germ cell nucleus [GO:0001673];meiotic spindle [GO:0072687];membrane [GO:0016020];nucleus [GO:0005634];plasma membrane [GO:0005886];synaptonemal complex [GO:0000795]	ATP binding [GO:0005524];ATP hydrolysis activity [GO:0016887];ATP-dependent protein folding chaperone [GO:0140662];chaperone binding [GO:0051087];disordered domain specific binding [GO:0097718];enzyme binding [GO:0019899];glycolipid binding [GO:0051861];heat shock protein binding [GO:0031072];misfolded protein binding [GO:0051787];protein folding chaperone [GO:0044183];tau protein binding [GO:004…	cell cycle OR cell proliferation;cell organization and biogenesis;other biological processes;other metabolic processes;protein metabolism;stress response	cytoskeletal activity;other molecular function	Attenuation phase;HSP90 chaperone cycle for steroid hormone receptors (SHR) in the presence of ligand;Meiotic synapsis;PKR-mediated signaling;Regulation of HSF1-mediated heat shock response
Q99536	VAT1	Synaptic vesicle membrane protein VAT-1 homolog	0.00613	1.26	23	6	13	6	41.9	51	negative regulation of mitochondrial fusion [GO:0010637]	azurophil granule lumen [GO:0035578];extracellular exosome [GO:0070062];extracellular region [GO:0005576];membrane [GO:0016020];mitochondrial outer membrane [GO:0005741]	oxidoreductase activity [GO:0016491];zinc ion binding [GO:0008270]	other biological processes	other molecular function	Neutrophil degranulation
Q13576	IQGAP2	Ras GTPase-activating-like protein IQGAP2	0.00113	1.26	5	6	7	5	180.5	26.84	Arp2/3 complex-mediated actin nucleation [GO:0034314];regulation of actin cytoskeleton organization [GO:0032956];regulation of actin cytoskeleton reorganization [GO:2000249];regulation of GTPase activity [GO:0043087];signal transduction [GO:0007165];thrombin-activated receptor signaling pathway [GO:0070493]	actin cytoskeleton [GO:0015629];cell surface [GO:0009986];cytoplasm [GO:0005737];cytosol [GO:0005829];extracellular exosome [GO:0070062];filopodium [GO:0030175];lamellipodium [GO:0030027];microtubule [GO:0005874];microvillus [GO:0005902];plasma membrane [GO:0005886];secretory granule membrane [GO:0030667]	actin binding [GO:0003779];actin filament binding [GO:0051015];Arp2/3 complex binding [GO:0071933];calmodulin binding [GO:0005516];GTPase activator activity [GO:0005096];GTPase inhibitor activity [GO:0005095];phosphatidylinositol-3,4,5-trisphosphate binding [GO:0005547];small GTPase binding [GO:0031267]	cell cycle OR cell proliferation;cell organization and biogenesis;other biological processes;signal transduction	cytoskeletal activity;enzyme regulator activity;other molecular function	CDC42 GTPase cycle;Neutrophil degranulation;RAC1 GTPase cycle;RHO GTPases activate IQGAPs;RHOG GTPase cycle
O95865	DDAH2	N(G),N(G)-dimethylarginine dimethylaminohydrolase 2	0.0012	1.25	36	8	21	7	29.6	77.35	arginine catabolic process [GO:0006527];arginine metabolic process [GO:0006525];citrulline metabolic process [GO:0000052];negative regulation of apoptotic process [GO:0043066];nitric oxide biosynthetic process [GO:0006809];nitric oxide mediated signal transduction [GO:0007263];positive regulation of nitric oxide biosynthetic process [GO:0045429];regulation of nitric-oxide synthase activity [GO:00…	cytosol [GO:0005829];extracellular exosome [GO:0070062];mitochondrion [GO:0005739]	amino acid binding [GO:0016597];catalytic activity [GO:0003824];dimethylargininase activity [GO:0016403]	other biological processes	other molecular function
Q9ULC3	RAB23	Ras-related protein Rab-23	0.00327	1.25	21	4	4	4	26.6	14.36	autophagosome assembly [GO:0000045];cellular defense response [GO:0006968];cilium assembly [GO:0060271];craniofacial suture morphogenesis [GO:0097094];GTP metabolic process [GO:0046039];intracellular protein transport [GO:0006886];negative regulation of protein import into nucleus [GO:0042308]	autophagosome [GO:0005776];cell junction [GO:0030054];centrosome [GO:0005813];cytoplasm [GO:0005737];cytosol [GO:0005829];endomembrane system [GO:0012505];endosome membrane [GO:0010008];phagocytic vesicle [GO:0045335];phagocytic vesicle membrane [GO:0030670];plasma membrane [GO:0005886]	GTP binding [GO:0005525];GTPase activity [GO:0003924]	cell organization and biogenesis;developmental processes;other biological processes;other metabolic processes;stress response;transport	other molecular function	RAB geranylgeranylation
Q14019	COTL1	Coactosin-like protein	0.00545	1.24	25	2	4	2	15.9	18.17	defense response to fungus [GO:0050832];regulation of actin filament polymerization [GO:0030833]	cortical actin cytoskeleton [GO:0030864];cytosol [GO:0005829];extracellular exosome [GO:0070062];extracellular region [GO:0005576];ficolin-1-rich granule lumen [GO:1904813];nucleus [GO:0005634];secretory granule lumen [GO:0034774]	actin binding [GO:0003779];actin filament binding [GO:0051015];enzyme binding [GO:0019899]	cell organization and biogenesis;stress response	cytoskeletal activity;other molecular function	Neutrophil degranulation
P08263	GSTA1	Glutathione S-transferase A1	0.0138	1.24	4	1	2	1	25.6	6.31	epithelial cell differentiation [GO:0030855];glutathione derivative biosynthetic process [GO:1901687];glutathione metabolic process [GO:0006749];linoleic acid metabolic process [GO:0043651];prostaglandin metabolic process [GO:0006693];xenobiotic metabolic process [GO:0006805]	cytosol [GO:0005829];extracellular exosome [GO:0070062]	fatty acid binding [GO:0005504];glutathione peroxidase activity [GO:0004602];glutathione transferase activity [GO:0004364];steroid delta-isomerase activity [GO:0004769]	other biological processes;other metabolic processes	other molecular function	Azathioprine ADME;Glutathione conjugation;Heme degradation;NFE2L2 regulating anti-oxidant/detoxification enzymes
O60701	UGDH	UDP-glucose 6-dehydrogenase	0.00176	1.23	23	8	12	8	55	48.92	carbohydrate metabolic process [GO:0005975];chondroitin sulfate biosynthetic process [GO:0030206];gastrulation with mouth forming second [GO:0001702];glycosaminoglycan biosynthetic process [GO:0006024];heparan sulfate proteoglycan biosynthetic process [GO:0015012];neuron development [GO:0048666];protein hexamerization [GO:0034214];UDP-glucuronate biosynthetic process [GO:0006065]	cytosol [GO:0005829];extracellular exosome [GO:0070062];nucleoplasm [GO:0005654];nucleus [GO:0005634]	identical protein binding [GO:0042802];NAD binding [GO:0051287];UDP-glucose 6-dehydrogenase activity [GO:0003979]	cell organization and biogenesis;developmental processes;other metabolic processes;protein metabolism	other molecular function	Formation of the active cofactor, UDP-glucuronate
Q53EL6	PDCD4	Programmed cell death protein 4	0.00634	1.23	4	2	5	2	51.7	17.76	apoptotic process [GO:0006915];BMP signaling pathway [GO:0030509];cellular response to lipopolysaccharide [GO:0071222];epithelial to mesenchymal transition involved in cardiac fibroblast development [GO:0060940];negative regulation of apoptotic process [GO:0043066];negative regulation of cytokine production involved in inflammatory response [GO:1900016];negative regulation of DNA-templated transc…	cytoplasm [GO:0005737];cytosol [GO:0005829];nucleus [GO:0005634]	RNA binding [GO:0003723]	developmental processes;other biological processes;signal transduction	nucleic acid binding activity	Gene and protein expression by JAK-STAT signaling after Interleukin-12 stimulation
P46940	IQGAP1	Ras GTPase-activating-like protein IQGAP1	0.00137	1.23	28	39	68	38	189.1	273.02	cell migration [GO:0016477];cellular response to calcium ion [GO:0071277];cellular response to epidermal growth factor stimulus [GO:0071364];cellular response to platelet-derived growth factor stimulus [GO:0036120];epidermal growth factor receptor signaling pathway [GO:0007173];fibroblast growth factor receptor signaling pathway [GO:0008543];fibroblast migration [GO:0010761];negative regulation o…	actin filament [GO:0005884];apical plasma membrane [GO:0016324];axon [GO:0030424];basolateral plasma membrane [GO:0016323];cortical actin cytoskeleton [GO:0030864];cytoplasm [GO:0005737];cytoplasmic ribonucleoprotein granule [GO:0036464];cytosol [GO:0005829];extracellular exosome [GO:0070062];extrinsic component of cytoplasmic side of plasma membrane [GO:0031234];focal adhesion [GO:0005925];growt…	actin filament binding [GO:0051015];cadherin binding [GO:0045296];calcium ion binding [GO:0005509];calmodulin binding [GO:0005516];GTPase activator activity [GO:0005096];GTPase inhibitor activity [GO:0005095];MAP-kinase scaffold activity [GO:0005078];molecular adaptor activity [GO:0060090];phosphatidylinositol-3,4,5-trisphosphate binding [GO:0005547];protein domain specific binding [GO:0019904];p…	cell cycle OR cell proliferation;cell organization and biogenesis;developmental processes;other biological processes;signal transduction	cytoskeletal activity;enzyme regulator activity;other molecular function	CDC42 GTPase cycle;Glucagon-like Peptide-1 (GLP1) regulates insulin secretion;MAP2K and MAPK activation;Nephrin family interactions;Neutrophil degranulation;Paradoxical activation of RAF signaling by kinase inactive BRAF;RAC1 GTPase cycle;RAC2 GTPase cycle;RHO GTPases activate IQGAPs;RHOA GTPase cycle;RHOC GTPase cycle;RHOQ GTPase cycle;RHOU GTPase cycle;RHOV GTPase cycle;Signaling by BRAF and RA…
P50148	GNAQ	Guanine nucleotide-binding protein G(q) subunit alpha	0.00113	1.23	13	4	10	2	42.1	31.88	action potential [GO:0001508];activation of phospholipase C activity [GO:0007202];adenylate cyclase-activating G protein-coupled receptor signaling pathway [GO:0007189];adenylate cyclase-modulating G protein-coupled receptor signaling pathway [GO:0007188];blood coagulation [GO:0007596];entrainment of circadian clock [GO:0009649];G protein-coupled acetylcholine receptor signaling pathway [GO:00072…	cytoplasm [GO:0005737];extracellular exosome [GO:0070062];Golgi apparatus [GO:0005794];heterotrimeric G-protein complex [GO:0005834];lysosomal membrane [GO:0005765];nuclear membrane [GO:0031965];photoreceptor outer segment [GO:0001750];plasma membrane [GO:0005886];synapse [GO:0045202]	G protein-coupled receptor binding [GO:0001664];G-protein beta/gamma-subunit complex binding [GO:0031683];GTP binding [GO:0005525];GTPase activator activity [GO:0005096];GTPase activity [GO:0003924];metal ion binding [GO:0046872]	cell-cell signaling;other biological processes;signal transduction;stress response	enzyme regulator activity;other molecular function;signal transduction activity or receptor binding	G alpha (q) signalling events;Acetylcholine regulates insulin secretion;ADP signalling through P2Y purinoceptor 1;Cooperation of PDCL (PhLP1) and TRiC/CCT in G-protein beta folding;Fatty Acids bound to GPR40 (FFAR1) regulate insulin secretion;G-protein activation;High laminar flow shear stress activates signaling by PIEZO1 and PECAM1:CDH5:KDR in endothelial cells;PLC beta mediated events;Thrombin…
Q16658	FSCN1	Fascin	0.00243	1.22	30	11	19	11	54.5	85.87	actin cytoskeleton organization [GO:0030036];actin filament bundle assembly [GO:0051017];cell migration [GO:0016477];cell motility [GO:0048870];cell-cell junction assembly [GO:0007043];establishment of apical/basal cell polarity [GO:0035089];establishment or maintenance of cell polarity [GO:0007163];microspike assembly [GO:0030035];parallel actin filament bundle assembly [GO:0030046];positive reg…	actin cytoskeleton [GO:0015629];cell cortex [GO:0005938];cell projection membrane [GO:0031253];cell-cell junction [GO:0005911];cytoplasm [GO:0005737];cytoskeleton [GO:0005856];cytosol [GO:0005829];extracellular exosome [GO:0070062];filopodium [GO:0030175];growth cone [GO:0030426];lamellipodium [GO:0030027];microspike [GO:0044393];microvillus [GO:0005902];podosome [GO:0002102];ruffle [GO:0001726];…	actin binding [GO:0003779];actin filament binding [GO:0051015];cadherin binding [GO:0045296];protein-macromolecule adaptor activity [GO:0030674];RNA binding [GO:0003723]	cell organization and biogenesis;other biological processes	cytoskeletal activity;other molecular function	Interleukin-4 and Interleukin-13 signaling
Q9H6L2	TMEM231	Transmembrane protein 231	0.00337	1.22	6	2	3	2	36	8.96	camera-type eye development [GO:0043010];cilium assembly [GO:0060271];embryonic digit morphogenesis [GO:0042733];in utero embryonic development [GO:0001701];neuroepithelial cell differentiation [GO:0060563];regulation of protein localization [GO:0032880];smoothened signaling pathway [GO:0007224];vasculature development [GO:0001944]	ciliary membrane [GO:0060170];ciliary transition zone [GO:0035869];MKS complex [GO:0036038]		cell organization and biogenesis;developmental processes;other biological processes;signal transduction
P08253	MMP2	72 kDa type IV collagenase	0.00476	1.21	18	9	13	9	73.8	49.9	aging [GO:0007568];angiogenesis [GO:0001525];blood vessel maturation [GO:0001955];bone trabecula formation [GO:0060346];cellular response to amino acid stimulus [GO:0071230];cellular response to estradiol stimulus [GO:0071392];cellular response to fluid shear stress [GO:0071498];cellular response to interleukin-1 [GO:0071347];cellular response to reactive oxygen species [GO:0034614];cellular resp…	collagen-containing extracellular matrix [GO:0062023];extracellular region [GO:0005576];extracellular space [GO:0005615];mitochondrion [GO:0005739];nucleus [GO:0005634];plasma membrane [GO:0005886];sarcomere [GO:0030017]	endopeptidase activity [GO:0004175];fibronectin binding [GO:0001968];metalloendopeptidase activity [GO:0004222];metallopeptidase activity [GO:0008237];serine-type endopeptidase activity [GO:0004252];zinc ion binding [GO:0008270]	cell organization and biogenesis;developmental processes;other biological processes;other metabolic processes;protein metabolism;signal transduction;stress response	other molecular function	Activation of Matrix Metalloproteinases;Collagen degradation;EPH-ephrin mediated repulsion of cells;Extra-nuclear estrogen signaling;Interleukin-4 and Interleukin-13 signaling;Regulation of Insulin-like Growth Factor (IGF) transport and uptake by Insulin-like Growth Factor Binding Proteins (IGFBPs)
P04217	A1BG	Alpha-1B-glycoprotein	0.0246	1.21	15	6	18	6	54.2	64.22		blood microparticle [GO:0072562];collagen-containing extracellular matrix [GO:0062023];extracellular exosome [GO:0070062];extracellular region [GO:0005576];extracellular space [GO:0005615];ficolin-1-rich granule lumen [GO:1904813];platelet alpha granule lumen [GO:0031093];secretory granule lumen [GO:0034774]		signal transduction		Neutrophil degranulation;Platelet degranulation
P02655	APOC2	Apolipoprotein C-II	0.0091	1.2	20	2	5	2	11.3	21.22	cholesterol efflux [GO:0033344];cholesterol homeostasis [GO:0042632];chylomicron remnant clearance [GO:0034382];chylomicron remodeling [GO:0034371];high-density lipoprotein particle clearance [GO:0034384];lipid catabolic process [GO:0016042];negative regulation of cholesterol transport [GO:0032375];negative regulation of lipid metabolic process [GO:0045833];negative regulation of receptor-mediate…	chylomicron [GO:0042627];early endosome [GO:0005769];extracellular region [GO:0005576];extracellular space [GO:0005615];intermediate-density lipoprotein particle [GO:0034363];low-density lipoprotein particle [GO:0034362];spherical high-density lipoprotein particle [GO:0034366];very-low-density lipoprotein particle [GO:0034361]	identical protein binding [GO:0042802];lipase inhibitor activity [GO:0055102];lipid binding [GO:0008289];lipoprotein lipase activator activity [GO:0060230];molecular function activator activity [GO:0140677];phospholipase activator activity [GO:0016004];phospholipase binding [GO:0043274]	cell organization and biogenesis;other biological processes;other metabolic processes;transport	enzyme regulator activity;other molecular function	Assembly of active LPL and LIPC lipase complexes;Chylomicron assembly;Chylomicron remodeling;HDL remodeling;NR1H3 & NR1H2 regulate gene expression linked to cholesterol transport and efflux;Retinoid metabolism and transport
Q99961	SH3GL1	Endophilin-A2	0.00113	1.2	9	2	4	1	41.5	17.47	central nervous system development [GO:0007417];signal transduction [GO:0007165];synaptic vesicle uncoating [GO:0016191]	anchoring junction [GO:0070161];cell projection [GO:0042995];cytoplasm [GO:0005737];cytosol [GO:0005829];early endosome membrane [GO:0031901];glutamatergic synapse [GO:0098978];podosome [GO:0002102];presynapse [GO:0098793]	cadherin binding [GO:0045296];identical protein binding [GO:0042802];lipid binding [GO:0008289]	cell organization and biogenesis;developmental processes;signal transduction;transport	other molecular function	Cargo recognition for clathrin-mediated endocytosis;EGFR downregulation;InlB-mediated entry of Listeria monocytogenes into host cell;Negative regulation of MET activity
Q8NDA2	HMCN2	Hemicentin-2	0.0236	1.2	0	2	6	2	541.6	19.6	axon guidance [GO:0007411];cell adhesion [GO:0007155]	cleavage furrow [GO:0032154];collagen-containing extracellular matrix [GO:0062023];extracellular matrix [GO:0031012];extracellular space [GO:0005615]	calcium ion binding [GO:0005509]
P08758	ANXA5	Annexin A5	0.00137	1.19	41	12	65	12	35.9	291.68	blood coagulation [GO:0007596];negative regulation of apoptotic process [GO:0043066];negative regulation of coagulation [GO:0050819];response to organic substance [GO:0010033];signal transduction [GO:0007165]	collagen-containing extracellular matrix [GO:0062023];cytoplasm [GO:0005737];cytosol [GO:0005829];endothelial microparticle [GO:0072563];external side of plasma membrane [GO:0009897];extracellular exosome [GO:0070062];extracellular region [GO:0005576];focal adhesion [GO:0005925];membrane [GO:0016020]	calcium ion binding [GO:0005509];calcium-dependent phospholipid binding [GO:0005544];phosphatidylserine binding [GO:0001786];phospholipase inhibitor activity [GO:0004859];phospholipid binding [GO:0005543]	other biological processes;signal transduction;stress response	enzyme regulator activity;other molecular function	Platelet degranulation
Q15417	CNN3	Calponin-3	0.00518	1.19	16	4	8	4	36.4	30.24	actomyosin structure organization [GO:0031032];epithelial cell differentiation [GO:0030855]	actin cytoskeleton [GO:0015629];adherens junction [GO:0005912];cytoskeleton [GO:0005856];cytosol [GO:0005829];focal adhesion [GO:0005925]	actin binding [GO:0003779];cadherin binding involved in cell-cell adhesion [GO:0098641];calmodulin binding [GO:0005516]	cell organization and biogenesis;other biological processes	cytoskeletal activity;other molecular function
P60709	ACTB	Actin, cytoplasmic 1	0.00166	1.19	60	20	313	8	41.7	1187.69	adherens junction assembly [GO:0034333];apical protein localization [GO:0045176];axonogenesis [GO:0007409];cell motility [GO:0048870];cellular response to cytochalasin B [GO:0072749];chromatin remodeling [GO:0006338];establishment or maintenance of cell polarity [GO:0007163];histone acetylation [GO:0016573];histone H2A acetylation [GO:0043968];histone H4 acetylation [GO:0043967];maintenance of bl…	actin cytoskeleton [GO:0015629];actin filament [GO:0005884];adherens junction [GO:0005912];apical junction complex [GO:0043296];axon [GO:0030424];bBAF complex [GO:0140092];blood microparticle [GO:0072562];brahma complex [GO:0035060];brush border [GO:0005903];calyx of Held [GO:0044305];cell-cell junction [GO:0005911];chromatin [GO:0000785];cortical cytoskeleton [GO:0030863];cytoplasm [GO:0005737];…	ATP binding [GO:0005524];hydrolase activity [GO:0016787];identical protein binding [GO:0042802];kinesin binding [GO:0019894];nitric-oxide synthase binding [GO:0050998];protein kinase binding [GO:0019901];structural constituent of cytoskeleton [GO:0005200];structural constituent of postsynaptic actin cytoskeleton [GO:0098973];Tat protein binding [GO:0030957];tau protein binding [GO:0048156]	cell organization and biogenesis;developmental processes;other biological processes	cytoskeletal activity;other molecular function	Adherens junctions interactions;B-WICH complex positively regulates rRNA expression;Cell-extracellular matrix interactions;Clathrin-mediated endocytosis;DNA Damage Recognition in GG-NER;EPHB-mediated forward signaling;EPH-ephrin mediated repulsion of cells;Factors involved in megakaryocyte development and platelet production;FCGR3A-mediated phagocytosis;Folding of actin by CCT/TriC;Formation of a…
P11279	LAMP1	Lysosome-associated membrane glycoprotein 1	0.00455	1.19	8	4	8	4	44.9	25.21	establishment of protein localization to organelle [GO:0072594];Golgi to lysosome transport [GO:0090160];granzyme-mediated programmed cell death signaling pathway [GO:0140507];positive regulation of natural killer cell degranulation [GO:0043323];positive regulation of natural killer cell mediated cytotoxicity [GO:0045954];protein stabilization [GO:0050821];regulation of organelle transport along …	autolysosome [GO:0044754];autophagosome membrane [GO:0000421];azurophil granule membrane [GO:0035577];cytolytic granule membrane [GO:0101004];cytoplasm [GO:0005737];cytosol [GO:0005829];endosome membrane [GO:0010008];external side of plasma membrane [GO:0009897];extracellular exosome [GO:0070062];ficolin-1-rich granule membrane [GO:0101003];late endosome [GO:0005770];late endosome membrane [GO:00…	enzyme binding [GO:0019899];protein domain specific binding [GO:0019904];virus receptor activity [GO:0001618]	cell organization and biogenesis;other biological processes;signal transduction;transport	other molecular function	Neutrophil degranulation
A4D1P6	WDR91	WD repeat-containing protein 91	0.00113	1.19	5	3	4	3	83.3	13.89	early endosome to late endosome transport [GO:0045022];regulation of phosphatidylinositol 3-kinase activity [GO:0043551];regulation of protein catabolic process [GO:0042176]	cytosol [GO:0005829];early endosome membrane [GO:0031901];extrinsic component of endosome membrane [GO:0031313];late endosome membrane [GO:0031902]	phosphatidylinositol 3-kinase regulator activity [GO:0035014]	other biological processes;transport	enzyme regulator activity	CDC42 GTPase cycle
P46821	MAP1B	Microtubule-associated protein 1B	0.00125	1.18	23	37	63	37	270.5	250.97	axon extension [GO:0048675];axonogenesis [GO:0007409];cellular response to growth factor stimulus [GO:0071363];cellular response to peptide hormone stimulus [GO:0071375];dendrite development [GO:0016358];developmental maturation [GO:0021700];establishment of monopolar cell polarity [GO:0061162];induction of synaptic plasticity by chemical substance [GO:0051915];microtubule bundle formation [GO:00…	apical dendrite [GO:0097440];axon [GO:0030424];basal dendrite [GO:0097441];cytosol [GO:0005829];dendrite [GO:0030425];dendritic spine [GO:0043197];growth cone [GO:0030426];hippocampal mossy fiber [GO:0097457];microtubule [GO:0005874];microtubule associated complex [GO:0005875];neuronal cell body [GO:0043025];perikaryon [GO:0043204];perinuclear region of cytoplasm [GO:0048471];photoreceptor outer …	actin binding [GO:0003779];microtubule binding [GO:0008017];phospholipid binding [GO:0005543];protein-containing complex binding [GO:0044877];structural molecule activity [GO:0005198]	cell organization and biogenesis;developmental processes;other biological processes;stress response;transport	cytoskeletal activity;other molecular function	RSV-host interactions
Q9BW30	TPPP3	Tubulin polymerization-promoting protein family member 3	0.00696	1.18	13	2	3	2	19	12.85	decidualization [GO:0046697];embryo implantation [GO:0007566];microtubule bundle formation [GO:0001578];microtubule polymerization [GO:0046785];positive regulation of protein polymerization [GO:0032273]	cytoplasm [GO:0005737];microtubule [GO:0005874]	tubulin binding [GO:0015631]	cell organization and biogenesis;developmental processes;other biological processes	cytoskeletal activity
P08754	GNAI3	Guanine nucleotide-binding protein G(i) subunit alpha-3	0.00113	1.17	21	6	10	3	40.5	41.94	adenylate cyclase-inhibiting G protein-coupled receptor signaling pathway [GO:0007193];adenylate cyclase-modulating G protein-coupled receptor signaling pathway [GO:0007188];brain development [GO:0007420];cell cycle [GO:0007049];cell division [GO:0051301];dopamine receptor signaling pathway [GO:0007212];GTP metabolic process [GO:0046039];negative regulation of adenylate cyclase activity [GO:00071…	centrosome [GO:0005813];cytoplasm [GO:0005737];extracellular exosome [GO:0070062];Golgi apparatus [GO:0005794];heterotrimeric G-protein complex [GO:0005834];lysosomal membrane [GO:0005765];membrane [GO:0016020];membrane raft [GO:0045121];midbody [GO:0030496];plasma membrane [GO:0005886];zymogen granule [GO:0042588]	G protein-coupled receptor binding [GO:0001664];G protein-coupled serotonin receptor binding [GO:0031821];GDP binding [GO:0019003];G-protein beta/gamma-subunit complex binding [GO:0031683];GTP binding [GO:0005525];GTPase activating protein binding [GO:0032794];GTPase activity [GO:0003924];metal ion binding [GO:0046872];protein domain specific binding [GO:0019904]	other biological processes;other metabolic processes;signal transduction	other molecular function;signal transduction activity or receptor binding	Adenylate cyclase inhibitory pathway;ADORA2B mediated anti-inflammatory cytokines production;ADP signalling through P2Y purinoceptor 12;Extra-nuclear estrogen signaling;G alpha (i) signalling events;G alpha (z) signalling events;GPER1 signaling
P15088	CPA3	Mast cell carboxypeptidase A	0.0116	1.17	8	3	6	3	48.6	24.76	angiotensin maturation [GO:0002003];proteolysis [GO:0006508]	collagen-containing extracellular matrix [GO:0062023];extracellular region [GO:0005576];extracellular space [GO:0005615];secretory granule [GO:0030141];transport vesicle [GO:0030133]	metallocarboxypeptidase activity [GO:0004181];zinc ion binding [GO:0008270]	other biological processes;protein metabolism	other molecular function	Metabolism of Angiotensinogen to Angiotensins
Q86VB7	CD163	Scavenger receptor cysteine-rich type 1 protein M130	0.00113	1.17	8	7	8	7	125.4	27.59	acute-phase response [GO:0006953]	cytosol [GO:0005829];endocytic vesicle membrane [GO:0030666];external side of plasma membrane [GO:0009897];extracellular region [GO:0005576];plasma membrane [GO:0005886]	scaffold protein binding [GO:0097110];scavenger receptor activity [GO:0005044]	stress response;transport	other molecular function	CD163 mediating an anti-inflammatory response;Scavenging of heme from plasma
Q9BTV4	TMEM43	Transmembrane protein 43	0.00183	1.17	25	5	5	5	44.8	24.68	innate immune response [GO:0045087];nuclear membrane organization [GO:0071763]	endoplasmic reticulum lumen [GO:0005788];endoplasmic reticulum membrane [GO:0005789];Golgi apparatus [GO:0005794];nuclear inner membrane [GO:0005637];plasma membrane [GO:0005886]	identical protein binding [GO:0042802];protein self-association [GO:0043621]	cell organization and biogenesis;other metabolic processes;stress response	other molecular function
O60437	PPL	Periplakin	0.00816	1.17	3	4	5	4	204.6	19.57	intermediate filament cytoskeleton organization [GO:0045104];keratinization [GO:0031424];response to mechanical stimulus [GO:0009612];wound healing [GO:0042060]	cornified envelope [GO:0001533];cytoplasm [GO:0005737];cytoskeleton [GO:0005856];cytosol [GO:0005829];desmosome [GO:0030057];extracellular exosome [GO:0070062];membrane [GO:0016020];plasma membrane [GO:0005886]	cadherin binding [GO:0045296];structural constituent of cytoskeleton [GO:0005200];structural molecule activity [GO:0005198]	cell organization and biogenesis;other biological processes;stress response	cytoskeletal activity;other molecular function	Butyrophilin (BTN) family interactions;Formation of the cornified envelope
P08571	CD14	Monocyte differentiation antigen CD14	0.00113	1.16	8	2	4	2	40.1	16.95	apoptotic process [GO:0006915];cell surface pattern recognition receptor signaling pathway [GO:0002752];cell surface receptor signaling pathway [GO:0007166];cellular response to diacyl bacterial lipopeptide [GO:0071726];cellular response to lipopolysaccharide [GO:0071222];cellular response to lipoteichoic acid [GO:0071223];cellular response to molecule of bacterial origin [GO:0071219];cellular re…	endosome membrane [GO:0010008];external side of plasma membrane [GO:0009897];extracellular exosome [GO:0070062];extracellular region [GO:0005576];extracellular space [GO:0005615];Golgi apparatus [GO:0005794];lipopolysaccharide receptor complex [GO:0046696];membrane raft [GO:0045121];plasma membrane [GO:0005886];secretory granule membrane [GO:0030667]	lipopolysaccharide binding [GO:0001530];lipopolysaccharide immune receptor activity [GO:0001875];lipoteichoic acid binding [GO:0070891];opsonin receptor activity [GO:0001847];peptidoglycan immune receptor activity [GO:0016019]	other biological processes;signal transduction;stress response;transport	other molecular function	Neutrophil degranulation;Activation of IRF3, IRF7 mediated by TBK1, IKK� (IKBKE);Caspase activation via Death Receptors in the presence of ligand;ER-Phagosome pathway;IKK complex recruitment mediated by RIP1;IRAK2 mediated activation of TAK1 complex upon TLR7/8 or 9 stimulation;IRAK4 deficiency (TLR2/4);MyD88 deficiency (TLR2/4);MyD88:MAL(TIRAP) cascade initiated on plasma membrane;MyD88-independ…
Q96BJ3	AIDA	Axin interactor, dorsalization-associated protein	0.00367	1.15	26	4	6	4	35	27.23	determination of ventral identity [GO:0048264];dorsal/ventral pattern formation [GO:0009953];negative regulation of JNK cascade [GO:0046329];negative regulation of JUN kinase activity [GO:0043508];negative regulation of protein-containing complex assembly [GO:0031333]	cytoplasm [GO:0005737];membrane [GO:0016020]	phosphatidylinositol binding [GO:0035091];protein domain specific binding [GO:0019904]	developmental processes;other biological processes	other molecular function
Q99584	S100A13	Protein S100-A13	0.00518	1.14	34	4	13	4	11.5	43.59	mast cell degranulation [GO:0043303];positive regulation of cell population proliferation [GO:0008284];positive regulation of cytokine production [GO:0001819];positive regulation of I-kappaB kinase/NF-kappaB signaling [GO:0043123];positive regulation of interleukin-1 alpha production [GO:0032730];protein transport [GO:0015031]	cytoplasm [GO:0005737];cytosol [GO:0005829];extracellular region [GO:0005576];extracellular space [GO:0005615];nucleolus [GO:0005730];nucleoplasm [GO:0005654];nucleus [GO:0005634];perinuclear region of cytoplasm [GO:0048471];plasma membrane [GO:0005886]	calcium ion binding [GO:0005509];calcium-dependent protein binding [GO:0048306];copper ion binding [GO:0005507];fibroblast growth factor binding [GO:0017134];lipid binding [GO:0008289];protein homodimerization activity [GO:0042803];RAGE receptor binding [GO:0050786];zinc ion binding [GO:0008270]	other biological processes;transport	other molecular function;signal transduction activity or receptor binding
P49006	MARCKSL1	MARCKS-related protein	0.00478	1.14	51	4	6	4	19.5	27.92	actin filament organization [GO:0007015];cell population proliferation [GO:0008283];central nervous system development [GO:0007417];positive regulation of cell population proliferation [GO:0008284]	cytoplasm [GO:0005737];cytoskeleton [GO:0005856];extracellular exosome [GO:0070062];plasma membrane [GO:0005886]	actin filament binding [GO:0051015];calmodulin binding [GO:0005516]	cell cycle OR cell proliferation;cell organization and biogenesis;developmental processes;other biological processes	cytoskeletal activity;other molecular function
Q12841	FSTL1	Follistatin-related protein 1	0.00834	1.14	9	3	6	3	35	20.59	cell differentiation [GO:0030154];endothelial cell differentiation [GO:0045446];endothelial cell migration [GO:0043542];hematopoietic stem cell homeostasis [GO:0061484];negative regulation of apoptotic process [GO:0043066];regulation of BMP signaling pathway [GO:0030510]	endoplasmic reticulum lumen [GO:0005788];extracellular exosome [GO:0070062];extracellular region [GO:0005576];extracellular space [GO:0005615]	calcium ion binding [GO:0005509];heparin binding [GO:0008201]	other biological processes	other molecular function	Post-translational protein phosphorylation;Regulation of Insulin-like Growth Factor (IGF) transport and uptake by Insulin-like Growth Factor Binding Proteins (IGFBPs);Signaling by BMP
P84098	RPL19	60S ribosomal protein L19	0.0165	1.14	14	2	4	2	23.5	16.62	cytoplasmic translation [GO:0002181];translation [GO:0006412]	cytoplasm [GO:0005737];cytosol [GO:0005829];cytosolic large ribosomal subunit [GO:0022625];cytosolic ribosome [GO:0022626];focal adhesion [GO:0005925];membrane [GO:0016020];nucleolus [GO:0005730];polysomal ribosome [GO:0042788];synapse [GO:0045202]	RNA binding [GO:0003723];structural constituent of ribosome [GO:0003735]	other metabolic processes;protein metabolism	other molecular function	Eukaryotic Translation Termination;Formation of a pool of free 40S subunits;GTP hydrolysis and joining of the 60S ribosomal subunit;L13a-mediated translational silencing of Ceruloplasmin expression;Major pathway of rRNA processing in the nucleolus and cytosol;Nonsense Mediated Decay (NMD) enhanced by the Exon Junction Complex (EJC);Nonsense Mediated Decay (NMD) independent of the Exon Junction Co…
P61966	AP1S1	AP-1 complex subunit sigma-1A	0.00113	1.14	10	1	2	1	18.7	8.93	basolateral protein secretion [GO:0110010];intracellular protein transport [GO:0006886];melanosome assembly [GO:1903232];platelet dense granule organization [GO:0060155];receptor-mediated endocytosis [GO:0006898];response to virus [GO:0009615];vesicle-mediated transport [GO:0016192]	AP-1 adaptor complex [GO:0030121];clathrin-coated pit [GO:0005905];cytoplasmic vesicle membrane [GO:0030659];cytosol [GO:0005829];early endosome [GO:0005769];Golgi apparatus [GO:0005794];Golgi membrane [GO:0000139];intracellular membrane-bounded organelle [GO:0043231];lysosomal membrane [GO:0005765];membrane [GO:0016020];trans-Golgi network membrane [GO:0032588]	clathrin adaptor activity [GO:0035615]	cell organization and biogenesis;other biological processes;transport	other molecular function	Golgi Associated Vesicle Biogenesis;Lysosome Vesicle Biogenesis;MHC class II antigen presentation;Nef mediated downregulation of MHC class I complex cell surface expression
P17677	GAP43	Neuromodulin	0.0012	1.13	42	5	9	5	24.8	38.28	astrocyte differentiation [GO:0048708];axon choice point recognition [GO:0016198];axon regeneration [GO:0031103];cell fate commitment [GO:0045165];protein kinase C-activating G protein-coupled receptor signaling pathway [GO:0007205];radial glial cell differentiation [GO:0060019];regulation of filopodium assembly [GO:0051489];regulation of growth [GO:0040008];regulation of postsynaptic specializat…	cytoplasm [GO:0005737];dendrite [GO:0030425];filopodium membrane [GO:0031527];GABA-ergic synapse [GO:0098982];growth cone membrane [GO:0032584];perikaryon [GO:0043204];plasma membrane [GO:0005886];postsynaptic density [GO:0014069];presynapse [GO:0098793]	calmodulin binding [GO:0005516];lysophosphatidic acid binding [GO:0035727];phosphatidylinositol phosphate binding [GO:1901981];phosphatidylserine binding [GO:0001786]	cell organization and biogenesis;developmental processes;other biological processes;stress response	other molecular function	L1CAM interactions
Q7Z4H8	POGLUT3	Protein O-glucosyltransferase 3	0.00488	1.13	17	6	7	6	58.5	24.79	protein O-linked glycosylation via serine [GO:0018242]	endomembrane system [GO:0012505];endoplasmic reticulum lumen [GO:0005788]	EGF-domain serine glucosyltransferase activity [GO:0140561];EGF-domain serine xylosyltransferase activity [GO:0140562];glucosyltransferase activity [GO:0046527];UDP-glucosyltransferase activity [GO:0035251];UDP-xylosyltransferase activity [GO:0035252]	other metabolic processes;protein metabolism	other molecular function
Q9UEY8	ADD3	Gamma-adducin	0.00324	1.13	12	6	8	6	79.1	33.68	barbed-end actin filament capping [GO:0051016]	brush border [GO:0005903];cell cortex [GO:0005938];cell-cell junction [GO:0005911];condensed nuclear chromosome [GO:0000794];cytoskeleton [GO:0005856];cytosol [GO:0005829];membrane [GO:0016020];plasma membrane [GO:0005886];postsynaptic density [GO:0014069]	actin filament binding [GO:0051015];calmodulin binding [GO:0005516];structural constituent of cytoskeleton [GO:0005200]	cell organization and biogenesis;other biological processes	cytoskeletal activity;other molecular function	Miscellaneous transport and binding events;RHOD GTPase cycle;RHOF GTPase cycle
Q07020	RPL18	60S ribosomal protein L18	0.0099	1.11	14	2	4	2	21.6	14.1	cytoplasmic translation [GO:0002181];translation [GO:0006412]	cytoplasm [GO:0005737];cytosol [GO:0005829];cytosolic large ribosomal subunit [GO:0022625];cytosolic ribosome [GO:0022626];endoplasmic reticulum [GO:0005783];focal adhesion [GO:0005925];membrane [GO:0016020];nucleolus [GO:0005730];nucleus [GO:0005634];polysomal ribosome [GO:0042788];rough endoplasmic reticulum [GO:0005791]	RNA binding [GO:0003723];structural constituent of ribosome [GO:0003735]	other metabolic processes;protein metabolism	nucleic acid binding activity;other molecular function	Eukaryotic Translation Termination;Formation of a pool of free 40S subunits;GTP hydrolysis and joining of the 60S ribosomal subunit;L13a-mediated translational silencing of Ceruloplasmin expression;Major pathway of rRNA processing in the nucleolus and cytosol;Nonsense Mediated Decay (NMD) enhanced by the Exon Junction Complex (EJC);Nonsense Mediated Decay (NMD) independent of the Exon Junction Co…
P04839	CYBB	Cytochrome b-245 heavy chain	0.00352	1.11	4	2	6	2	65.3	20.67	cellular response to cadmium ion [GO:0071276];cellular response to ethanol [GO:0071361];cellular response to L-glutamine [GO:1904845];defense response [GO:0006952];electron transport chain [GO:0022900];hydrogen peroxide biosynthetic process [GO:0050665];hypoxia-inducible factor-1alpha signaling pathway [GO:0097411];inflammatory response [GO:0006954];innate immune response [GO:0045087];positive re…	dendrite [GO:0030425];endoplasmic reticulum membrane [GO:0005789];Golgi apparatus [GO:0005794];NADPH oxidase complex [GO:0043020];neuronal cell body [GO:0043025];nuclear envelope [GO:0005635];perinuclear endoplasmic reticulum [GO:0097038];phagocytic vesicle membrane [GO:0030670];plasma membrane [GO:0005886];rough endoplasmic reticulum [GO:0005791];specific granule membrane [GO:0035579];tertiary g…	flavin adenine dinucleotide binding [GO:0050660];heme binding [GO:0020037];metal ion binding [GO:0046872];protein heterodimerization activity [GO:0046982];superoxide-generating NAD(P)H oxidase activity [GO:0016175];voltage-gated ion channel activity [GO:0005244]	other biological processes;other metabolic processes;signal transduction;stress response;transport	other molecular function	Cross-presentation of particulate exogenous antigens (phagosomes);Detoxification of Reactive Oxygen Species;Neutrophil degranulation;RAC1 GTPase cycle;RAC2 GTPase cycle;RAC3 GTPase cycle;RHO GTPases Activate NADPH Oxidases;ROS and RNS production in phagocytes;VEGFA-VEGFR2 Pathway
Q16555	DPYSL2	Dihydropyrimidinase-related protein 2	0.00341	1.11	55	22	62	19	62.3	250.13	cell differentiation [GO:0030154];cytoskeleton organization [GO:0007010];endocytosis [GO:0006897];nervous system development [GO:0007399];nucleobase-containing compound metabolic process [GO:0006139];signal transduction [GO:0007165]	cytoskeleton [GO:0005856];cytosol [GO:0005829];extracellular exosome [GO:0070062];plasma membrane [GO:0005886]	dihydropyrimidinase activity [GO:0004157];identical protein binding [GO:0042802]	cell organization and biogenesis;developmental processes;other biological processes;other metabolic processes;signal transduction;transport	other molecular function	CRMPs in Sema3A signaling;Recycling pathway of L1
P61006	RAB8A	Ras-related protein Rab-8A	0.00113	1.11	22	5	10	3	23.7	37.09	autophagy [GO:0006914];axonogenesis [GO:0007409];cellular response to insulin stimulus [GO:0032869];cilium assembly [GO:0060271];endocytic recycling [GO:0032456];Golgi organization [GO:0007030];Golgi vesicle fusion to target membrane [GO:0048210];neurotransmitter receptor transport to postsynaptic membrane [GO:0098969];neurotransmitter receptor transport, endosome to postsynaptic membrane [GO:009…	centriole [GO:0005814];centrosome [GO:0005813];ciliary basal body [GO:0036064];ciliary base [GO:0097546];ciliary membrane [GO:0060170];cilium [GO:0005929];cytosol [GO:0005829];dendritic spine [GO:0043197];endosome [GO:0005768];extracellular exosome [GO:0070062];glutamatergic synapse [GO:0098978];Golgi membrane [GO:0000139];intracellular membrane-bounded organelle [GO:0043231];midbody [GO:0030496]…	GDP binding [GO:0019003];GTP binding [GO:0005525];GTPase activity [GO:0003924];myosin V binding [GO:0031489];protein tyrosine kinase binding [GO:1990782];small GTPase binding [GO:0031267]	cell organization and biogenesis;developmental processes;other biological processes;other metabolic processes;transport	cytoskeletal activity;other molecular function	Anchoring of the basal body to the plasma membrane;RAB GEFs exchange GTP for GDP on RABs;RAB geranylgeranylation;Regulation of PLK1 Activity at G2/M Transition;TBC/RABGAPs;Translocation of SLC2A4 (GLUT4) to the plasma membrane;VxPx cargo-targeting to cilium
P48426	PIP4K2A	Phosphatidylinositol 5-phosphate 4-kinase type-2 alpha	0.00148	1.11	5	2	4	1	46.2	13.08	1-phosphatidyl-1D-myo-inositol 4,5-bisphosphate biosynthetic process [GO:1902635];autophagosome-lysosome fusion [GO:0061909];megakaryocyte development [GO:0035855];negative regulation of 1-phosphatidylinositol-4-phosphate 5-kinase activity [GO:0090217];negative regulation of insulin receptor signaling pathway [GO:0046627];phosphatidylinositol phosphate biosynthetic process [GO:0046854];phosphoryl…	autophagosome [GO:0005776];cytosol [GO:0005829];lysosome [GO:0005764];nucleoplasm [GO:0005654];photoreceptor inner segment [GO:0001917];photoreceptor outer segment [GO:0001750];plasma membrane [GO:0005886]	1-phosphatidylinositol-4-phosphate 5-kinase activity [GO:0016308];1-phosphatidylinositol-5-phosphate 4-kinase activity [GO:0016309];ATP binding [GO:0005524];protein homodimerization activity [GO:0042803]	cell organization and biogenesis;other biological processes;other metabolic processes;transport	kinase activity;other molecular function	PI5P, PP2A and IER3 Regulate PI3K/AKT Signaling;PI5P Regulates TP53 Acetylation;Synthesis of PIPs at the plasma membrane;Synthesis of PIPs in the nucleus
Q9UMR3	TBX20	T-box transcription factor TBX20	0.0111	1.11	4	1	2	1	49.2	8.2	aortic valve morphogenesis [GO:0003180];atrial septum morphogenesis [GO:0060413];atrioventricular canal development [GO:0036302];atrioventricular valve development [GO:0003171];blood circulation [GO:0008015];branching involved in blood vessel morphogenesis [GO:0001569];cardiac chamber formation [GO:0003207];cardiac muscle tissue morphogenesis [GO:0055008];cardiac right ventricle morphogenesis [GO…	chromatin [GO:0000785];cytoplasm [GO:0005737];nucleus [GO:0005634]	DNA-binding transcription activator activity, RNA polymerase II-specific [GO:0001228];DNA-binding transcription factor activity, RNA polymerase II-specific [GO:0000981];RNA polymerase II cis-regulatory region sequence-specific DNA binding [GO:0000978];RNA polymerase II transcription regulatory region sequence-specific DNA binding [GO:0000977];RNA polymerase II-specific DNA-binding transcription f…	cell cycle OR cell proliferation;developmental processes;other biological processes	nucleic acid binding activity;other molecular function	Cardiogenesis
Q15019	SEPTIN2	Septin-2	0.00186	1.11	39	8	33	8	41.5	147.28	cell differentiation [GO:0030154];cilium assembly [GO:0060271];cytoskeleton-dependent cytokinesis [GO:0061640];regulation of exocytosis [GO:0017157];smoothened signaling pathway [GO:0007224];spermatogenesis [GO:0007283]	actin cytoskeleton [GO:0015629];axoneme [GO:0005930];cell division site [GO:0032153];ciliary membrane [GO:0060170];cleavage furrow [GO:0032154];cytoplasm [GO:0005737];extracellular exosome [GO:0070062];intercellular bridge [GO:0045171];kinetochore [GO:0000776];microtubule cytoskeleton [GO:0015630];midbody [GO:0030496];non-motile cilium [GO:0097730];nucleoplasm [GO:0005654];nucleus [GO:0005634];ph…	cadherin binding [GO:0045296];GTP binding [GO:0005525];GTPase activity [GO:0003924];identical protein binding [GO:0042802];molecular adaptor activity [GO:0060090]	cell cycle OR cell proliferation;cell organization and biogenesis;other biological processes;signal transduction	other molecular function	Anchoring of the basal body to the plasma membrane
P49768	PSEN1	Presenilin-1	0.00415	1.1	6	2	2	2	52.6	6.21	amyloid precursor protein catabolic process [GO:0042987];amyloid precursor protein metabolic process [GO:0042982];amyloid-beta formation [GO:0034205];amyloid-beta metabolic process [GO:0050435];apoptotic signaling pathway [GO:0097190];astrocyte activation [GO:0048143];astrocyte activation involved in immune response [GO:0002265];autophagosome assembly [GO:0000045];blood vessel development [GO:000…	aggresome [GO:0016235];apical plasma membrane [GO:0016324];azurophil granule membrane [GO:0035577];cell cortex [GO:0005938];cell junction [GO:0030054];cell surface [GO:0009986];centrosome [GO:0005813];ciliary rootlet [GO:0035253];dendritic shaft [GO:0043198];early endosome membrane [GO:0031901];endoplasmic reticulum [GO:0005783];endoplasmic reticulum membrane [GO:0005789];gamma-secretase complex …	aspartic endopeptidase activity, intramembrane cleaving [GO:0042500];aspartic-type endopeptidase activity [GO:0004190];ATPase binding [GO:0051117];beta-catenin binding [GO:0008013];cadherin binding [GO:0045296];calcium channel activity [GO:0005262];endopeptidase activity [GO:0004175];growth factor receptor binding [GO:0070851];PDZ domain binding [GO:0030165]	cell adhesion;cell cycle OR cell proliferation;cell organization and biogenesis;cell-cell signaling;developmental processes;other biological processes;other metabolic processes;protein metabolism;signal transduction;stress response;transport	other molecular function;signal transduction activity or receptor binding;transporter activity	Activated NOTCH1 Transmits Signal to the Nucleus;Constitutive Signaling by NOTCH1 HD+PEST Domain Mutants;Constitutive Signaling by NOTCH1 PEST Domain Mutants;Degradation of the extracellular matrix;EPH-ephrin mediated repulsion of cells;Neutrophil degranulation;Noncanonical activation of NOTCH3;NOTCH2 Activation and Transmission of Signal to the Nucleus;NOTCH4 Activation and Transmission of Signa…
Q9P2E9	RRBP1	Ribosome-binding protein 1	0.00125	1.1	34	27	48	27	152.4	196.11	osteoblast differentiation [GO:0001649];protein transport [GO:0015031];translation [GO:0006412]	endoplasmic reticulum [GO:0005783];endoplasmic reticulum membrane [GO:0005789];membrane [GO:0016020];ribosome [GO:0005840]	RNA binding [GO:0003723];signaling receptor activity [GO:0038023]	other metabolic processes;protein metabolism;transport	other molecular function	Signaling by ALK fusions and activated point mutants
Q6UVK1	CSPG4	Chondroitin sulfate proteoglycan 4	0.00265	1.1	9	12	19	12	250.4	82.45	angiogenesis [GO:0001525];glial cell migration [GO:0008347];intracellular signal transduction [GO:0035556];platelet-derived growth factor receptor signaling pathway [GO:0048008];positive regulation of MAPK cascade [GO:0043410];positive regulation of peptidyl-tyrosine phosphorylation [GO:0050731];ruffle assembly [GO:0097178];substrate-dependent cell migration [GO:0006929];tissue remodeling [GO:004…	apical plasma membrane [GO:0016324];cell surface [GO:0009986];collagen-containing extracellular matrix [GO:0062023];extracellular exosome [GO:0070062];extracellular region [GO:0005576];focal adhesion [GO:0005925];Golgi lumen [GO:0005796];lamellipodium membrane [GO:0031258];lysosomal lumen [GO:0043202];nucleoplasm [GO:0005654];plasma membrane [GO:0005886];ruffle [GO:0001726]	coreceptor activity [GO:0015026];protein kinase binding [GO:0019901]	cell organization and biogenesis;developmental processes;other biological processes;signal transduction	other molecular function	A tetrasaccharide linker sequence is required for GAG synthesis;Chondroitin sulfate biosynthesis;CS/DS degradation;Defective B3GALT6 causes EDSP2 and SEMDJL1;Defective B3GAT3 causes JDSSDHD;Defective B4GALT7 causes EDS, progeroid type;Defective CHST14 causes EDS, musculocontractural type;Defective CHST3 causes SEDCJD;Defective CHSY1 causes TPBS;Dermatan sulfate biosynthesis;Differentiation of ker…
P19532	TFE3	Transcription factor E3	0.00159	1.1	2	2	3	2	61.5	9.31	adaptive immune response [GO:0002250];humoral immune response [GO:0006959];negative regulation of cold-induced thermogenesis [GO:0120163];positive regulation of brown fat cell differentiation [GO:0090336];positive regulation of cell adhesion [GO:0045785];positive regulation of DNA-templated transcription [GO:0045893];positive regulation of transcription by RNA polymerase II [GO:0045944];regulatio…	chromatin [GO:0000785];cytoplasm [GO:0005737];cytosol [GO:0005829];nucleoplasm [GO:0005654];nucleus [GO:0005634]	DNA-binding transcription activator activity, RNA polymerase II-specific [GO:0001228];DNA-binding transcription factor activity [GO:0003700];DNA-binding transcription factor activity, RNA polymerase II-specific [GO:0000981];protein dimerization activity [GO:0046983];RNA polymerase II cis-regulatory region sequence-specific DNA binding [GO:0000978];sequence-specific double-stranded DNA binding [GO…	cell organization and biogenesis;other biological processes	nucleic acid binding activity;other molecular function	Transcriptional and post-translational regulation of MITF-M expression and activity
P07099	EPHX1	Epoxide hydrolase 1	0.00373	1.1	19	8	15	8	52.9	54.42	arachidonic acid metabolic process [GO:0019369];aromatic compound catabolic process [GO:0019439];epoxide metabolic process [GO:0097176];response to organic cyclic compound [GO:0014070];response to toxic substance [GO:0009636];xenobiotic metabolic process [GO:0006805]	endoplasmic reticulum membrane [GO:0005789]	cis-stilbene-oxide hydrolase activity [GO:0033961];epoxide hydrolase activity [GO:0004301]	other biological processes;other metabolic processes	other molecular function	Phase I - Functionalization of compounds
Q9UBI6	GNG12	Guanine nucleotide-binding protein G(I)/G(S)/G(O) subunit gamma-12	0.00197	1.09	60	3	12	3	8	45.53	G protein-coupled receptor signaling pathway [GO:0007186];signal transduction [GO:0007165]	extracellular exosome [GO:0070062];heterotrimeric G-protein complex [GO:0005834];plasma membrane [GO:0005886]	G-protein beta-subunit binding [GO:0031681];PDZ domain binding [GO:0030165]	signal transduction	other molecular function	G alpha (z) signalling events;Activation of G protein gated Potassium channels;ADORA2B mediated anti-inflammatory cytokines production;ADP signalling through P2Y purinoceptor 1;ADP signalling through P2Y purinoceptor 12;Adrenaline,noradrenaline inhibits insulin secretion;Ca2+ pathway;Cooperation of PDCL (PhLP1) and TRiC/CCT in G-protein beta folding;Extra-nuclear estrogen signaling;G alpha (12/13…
Q01629	IFITM2	Interferon-induced transmembrane protein 2	0.0117	1.08	13	2	7	2	14.6	31.8	cellular response to interferon-beta [GO:0035458];defense response to virus [GO:0051607];immune response [GO:0006955];negative regulation of viral entry into host cell [GO:0046597];negative regulation of viral genome replication [GO:0045071];response to interferon-alpha [GO:0035455];response to interferon-beta [GO:0035456];response to type II interferon [GO:0034341];response to virus [GO:0009615]…	cell junction [GO:0030054];late endosome membrane [GO:0031902];lysosomal membrane [GO:0005765];nucleoplasm [GO:0005654];plasma membrane [GO:0005886];protein-containing complex [GO:0032991]		other biological processes;signal transduction;stress response		Interferon alpha/beta signaling
Q92599	SEPTIN8	Septin-8	0.00462	1.08	13	5	12	2	55.7	48.6	cytoskeleton-dependent cytokinesis [GO:0061640];regulation of intracellular protein transport [GO:0033157];regulation of protein stability [GO:0031647];regulation of SNARE complex assembly [GO:0035542]	axon [GO:0030424];cell division site [GO:0032153];microtubule cytoskeleton [GO:0015630];presynapse [GO:0098793];septin complex [GO:0031105];septin ring [GO:0005940];synaptic vesicle membrane [GO:0030672]	GTP binding [GO:0005525];GTPase activity [GO:0003924];molecular adaptor activity [GO:0060090]	cell cycle OR cell proliferation;other biological processes	other molecular function
P09543	CNP	2',3'-cyclic-nucleotide 3'-phosphodiesterase	0.00321	1.07	23	9	16	9	47.5	57.97	adult locomotory behavior [GO:0008344];aging [GO:0007568];axonogenesis [GO:0007409];chemical synaptic transmission [GO:0007268];cyclic nucleotide catabolic process [GO:0009214];forebrain development [GO:0030900];microtubule cytoskeleton organization [GO:0000226];oligodendrocyte differentiation [GO:0048709];regulation of mitochondrial membrane permeability [GO:0046902];response to lipopolysacchari…	cytoplasm [GO:0005737];extracellular exosome [GO:0070062];extracellular space [GO:0005615];melanosome [GO:0042470];membrane [GO:0016020];microtubule [GO:0005874];microvillus [GO:0005902];mitochondrial inner membrane [GO:0005743];mitochondrial outer membrane [GO:0005741];myelin sheath abaxonal region [GO:0035748];myelin sheath adaxonal region [GO:0035749];perinuclear region of cytoplasm [GO:004847…	2',3'-cyclic-nucleotide 3'-phosphodiesterase activity [GO:0004113];cyclic nucleotide binding [GO:0030551];RNA binding [GO:0003723]	cell organization and biogenesis;cell-cell signaling;developmental processes;other biological processes;other metabolic processes;transport	nucleic acid binding activity;other molecular function
Q14847	LASP1	LIM and SH3 domain protein 1	0.00321	1.07	31	9	18	9	29.7	57.61	ion transport [GO:0006811]	cortical actin cytoskeleton [GO:0030864];cytoplasm [GO:0005737];focal adhesion [GO:0005925]	actin filament binding [GO:0051015];cadherin binding [GO:0045296];ion transmembrane transporter activity [GO:0015075];metal ion binding [GO:0046872]	transport	cytoskeletal activity;other molecular function;transporter activity
O00264	PGRMC1	Membrane-associated progesterone receptor component 1	0.00241	1.07	28	3	6	3	21.7	32.09	associative learning [GO:0008306];axon guidance [GO:0007411];heme biosynthetic process [GO:0006783];memory [GO:0007613];modification of synaptic structure [GO:0099563];negative regulation of synapse organization [GO:1905809];positive regulation of protein localization to plasma membrane [GO:1903078]	cell body [GO:0044297];endomembrane system [GO:0012505];endoplasmic reticulum [GO:0005783];membrane [GO:0016020];mitochondrial outer membrane [GO:0005741];neuron projection [GO:0043005];neuronal cell body [GO:0043025];plasma membrane [GO:0005886];smooth endoplasmic reticulum membrane [GO:0030868];specific granule membrane [GO:0035579];synapse [GO:0045202]	amyloid-beta binding [GO:0001540];heme binding [GO:0020037];metal ion binding [GO:0046872];protein homodimerization activity [GO:0042803];steroid binding [GO:0005496]	other biological processes;other metabolic processes	other molecular function	Neutrophil degranulation
P06396	GSN	Gelsolin	0.00181	1.07	42	25	106	25	85.6	418.57	actin filament capping [GO:0051693];actin filament depolymerization [GO:0030042];actin filament polymerization [GO:0030041];actin filament reorganization [GO:0090527];actin filament severing [GO:0051014];actin polymerization or depolymerization [GO:0008154];amyloid fibril formation [GO:1990000];barbed-end actin filament capping [GO:0051016];cardiac muscle cell contraction [GO:0086003];cell projec…	actin cap [GO:0030478];actin cytoskeleton [GO:0015629];blood microparticle [GO:0072562];cortical actin cytoskeleton [GO:0030864];cytoplasm [GO:0005737];cytosol [GO:0005829];extracellular exosome [GO:0070062];extracellular region [GO:0005576];extracellular space [GO:0005615];ficolin-1-rich granule lumen [GO:1904813];focal adhesion [GO:0005925];lamellipodium [GO:0030027];phagocytic vesicle [GO:0045…	actin binding [GO:0003779];actin filament binding [GO:0051015];calcium ion binding [GO:0005509];myosin II binding [GO:0045159];phosphatidylinositol 3-kinase catalytic subunit binding [GO:0036313];phosphatidylinositol-4,5-bisphosphate binding [GO:0005546]	cell organization and biogenesis;developmental processes;other biological processes;other metabolic processes;protein metabolism;stress response;transport	cytoskeletal activity;other molecular function	Amyloid fiber formation;Caspase-mediated cleavage of cytoskeletal proteins;Neutrophil degranulation;Sensory processing of sound by outer hair cells of the cochlea
P05455	SSB	Lupus La protein	0.00137	1.07	10	4	6	4	46.8	20.39	histone mRNA metabolic process [GO:0008334];IRES-dependent viral translational initiation [GO:0075522];nuclear histone mRNA catabolic process [GO:0071045];protein localization to cytoplasmic stress granule [GO:1903608];tRNA 3'-end processing [GO:0042780];tRNA 5'-leader removal [GO:0001682];tRNA export from nucleus [GO:0006409];tRNA modification [GO:0006400];tRNA processing [GO:0008033]	chromosome, telomeric region [GO:0000781];cytoplasm [GO:0005737];nucleus [GO:0005634];ribonucleoprotein complex [GO:1990904]	DNA binding [GO:0003677];mRNA binding [GO:0003729];poly(U) RNA binding [GO:0008266];RNA binding [GO:0003723];sequence-specific mRNA binding [GO:1990825];tRNA binding [GO:0000049]	other biological processes;other metabolic processes;RNA metabolism OR transcription;transport	nucleic acid binding activity	RNA Polymerase III Abortive And Retractive Initiation;RNA Polymerase III Transcription Termination
Q9H0Q3	FXYD6	FXYD domain-containing ion transport regulator 6	0.0148	1.07	26	1	2	1	10.5	8.46	ion transport [GO:0006811];regulation of ion transport [GO:0043269]	glutamatergic synapse [GO:0098978];plasma membrane [GO:0005886];postsynaptic membrane [GO:0045211];presynaptic membrane [GO:0042734]	ion channel regulator activity [GO:0099106]	other biological processes;transport	other molecular function	Ion homeostasis;Ion transport by P-type ATPases;Potential therapeutics for SARS
P36639	NUDT1	Oxidized purine nucleoside triphosphate hydrolase	0.0052	1.07	16	2	3	2	17.9	8.46	aging [GO:0007568];DNA protection [GO:0042262];DNA repair [GO:0006281];male gonad development [GO:0008584];purine nucleoside catabolic process [GO:0006152];response to cadmium ion [GO:0046686];response to oxidative stress [GO:0006979]	acrosomal vesicle [GO:0001669];cytoplasm [GO:0005737];cytosol [GO:0005829];extracellular space [GO:0005615];mitochondrial matrix [GO:0005759];mitochondrion [GO:0005739];nuclear membrane [GO:0031965];nucleus [GO:0005634];plasma membrane [GO:0005886]	2-hydroxy-ATP hydrolase activity [GO:0106377];2-hydroxy-dATP hydrolase activity [GO:0106378];8-oxo-7,8-dihydrodeoxyguanosine triphosphate pyrophosphatase activity [GO:0035539];8-oxo-7,8-dihydroguanosine triphosphate pyrophosphatase activity [GO:0008413];ATP diphosphatase activity [GO:0047693];dATP diphosphatase activity [GO:0008828];hydrolase activity, acting on acid anhydrides, in phosphorus-con…	developmental processes;DNA metabolism;other biological processes;other metabolic processes;stress response	nucleic acid binding activity;other molecular function
Q687X5	STEAP4	Metalloreductase STEAP4	0.00744	1.07	18	6	10	6	51.9	35.62	copper ion import [GO:0015677];fat cell differentiation [GO:0045444];iron import into cell [GO:0033212];protein homotrimerization [GO:0070207]	early endosome membrane [GO:0031901];endosome [GO:0005768];extracellular exosome [GO:0070062];Golgi membrane [GO:0000139];membrane [GO:0016020];nucleoplasm [GO:0005654];plasma membrane [GO:0005886]	cupric reductase activity [GO:0008823];electron transfer activity [GO:0009055];FAD binding [GO:0071949];ferric-chelate reductase (NADPH) activity [GO:0052851];heme binding [GO:0020037];metal ion binding [GO:0046872]	cell organization and biogenesis;other biological processes;transport	other molecular function	Transferrin endocytosis and recycling
O75781	PALM	Paralemmin-1	0.00199	1.06	23	7	9	6	42.1	38.86	adenylate cyclase-inhibiting G protein-coupled receptor signaling pathway [GO:0007193];cellular response to electrical stimulus [GO:0071257];cytoskeleton organization [GO:0007010];negative regulation of adenylate cyclase activity [GO:0007194];negative regulation of dopamine receptor signaling pathway [GO:0060160];positive regulation of filopodium assembly [GO:0051491];protein localization to plas…	apicolateral plasma membrane [GO:0016327];axon [GO:0030424];basolateral plasma membrane [GO:0016323];cytoplasmic side of plasma membrane [GO:0009898];cytoplasmic vesicle [GO:0031410];dendritic spine [GO:0043197];filopodium membrane [GO:0031527];nucleoplasm [GO:0005654];plasma membrane [GO:0005886];postsynaptic density [GO:0014069]	D3 dopamine receptor binding [GO:0031750]	cell organization and biogenesis;developmental processes;other biological processes;signal transduction	signal transduction activity or receptor binding
O94760	DDAH1	N(G),N(G)-dimethylarginine dimethylaminohydrolase 1	0.0017	1.06	32	6	15	5	31.1	49.46	arginine catabolic process [GO:0006527];arginine metabolic process [GO:0006525];citrulline metabolic process [GO:0000052];negative regulation of cell population proliferation [GO:0008285];negative regulation of cellular response to hypoxia [GO:1900038];negative regulation of vascular permeability [GO:0043116];nitric oxide mediated signal transduction [GO:0007263];positive regulation of angiogenes…	cytosol [GO:0005829];extracellular exosome [GO:0070062]	amino acid binding [GO:0016597];catalytic activity [GO:0003824];dimethylargininase activity [GO:0016403];metal ion binding [GO:0046872]	other biological processes;other metabolic processes;signal transduction	other molecular function	eNOS activation
P16152	CBR1	Carbonyl reductase [NADPH] 1	0.00315	1.06	42	7	17	5	30.4	76.42	cyclooxygenase pathway [GO:0019371];epithelial cell differentiation [GO:0030855];glucocorticoid metabolic process [GO:0008211];positive regulation of reactive oxygen species metabolic process [GO:2000379];vitamin K metabolic process [GO:0042373];xenobiotic metabolic process [GO:0006805]	cytosol [GO:0005829];extracellular exosome [GO:0070062];extracellular vesicle [GO:1903561]	15-hydroxyprostaglandin dehydrogenase (NADP+) activity [GO:0047021];15-hydroxyprostaglandin-D dehydrogenase (NADP+) activity [GO:0047020];alcohol dehydrogenase (NADP+) activity [GO:0008106];carbonyl reductase (NADPH) activity [GO:0004090];oxidoreductase activity [GO:0016491];oxidoreductase activity, acting on NAD(P)H, quinone or similar compound as acceptor [GO:0016655];oxidoreductase activity, a…	other biological processes;other metabolic processes	other molecular function	Synthesis of Prostaglandins (PG) and Thromboxanes (TX)
P81605	DCD	Dermcidin	0.00806	1.05	10	1	2	1	11.3	6.87	antibacterial humoral response [GO:0019731];antimicrobial humoral immune response mediated by antimicrobial peptide [GO:0061844];defense response to bacterium [GO:0042742];defense response to fungus [GO:0050832];defense response to Gram-negative bacterium [GO:0050829];defense response to Gram-positive bacterium [GO:0050830];inorganic anion transport [GO:0015698];killing by host of symbiont cells …	extracellular exosome [GO:0070062];extracellular region [GO:0005576];extracellular space [GO:0005615];extrinsic component of membrane [GO:0019898];membrane [GO:0016020];pore complex [GO:0046930]	anion channel activity [GO:0005253];metal ion binding [GO:0046872];peptidase activity [GO:0008233];RNA binding [GO:0003723]	protein metabolism;stress response;transport	other molecular function;transporter activity	Antimicrobial peptides
O76070	SNCG	Gamma-synuclein	0.00113	1.05	43	4	5	4	13.3	18.53	adult locomotory behavior [GO:0008344];chemical synaptic transmission [GO:0007268];protein secretion [GO:0009306];regulation of dopamine secretion [GO:0014059];regulation of neuron death [GO:1901214];regulation of neurotransmitter secretion [GO:0046928];synapse organization [GO:0050808];synaptic vesicle endocytosis [GO:0048488]	axon terminus [GO:0043679];cytoplasm [GO:0005737];extracellular exosome [GO:0070062];microtubule organizing center [GO:0005815];neuronal cell body [GO:0043025];perinuclear region of cytoplasm [GO:0048471];spindle [GO:0005819]	cuprous ion binding [GO:1903136]	cell organization and biogenesis;cell-cell signaling;other biological processes;transport	other molecular function
O43301	HSPA12A	Heat shock 70 kDa protein 12A	0.0015	1.05	14	7	13	6	74.9	48.08		cytoplasm [GO:0005737];extracellular exosome [GO:0070062];nucleus [GO:0005634]	ATP binding [GO:0005524]		other molecular function	Regulation of HSF1-mediated heat shock response
O00533	CHL1	Neural cell adhesion molecule L1-like protein	0.0018	1.05	3	2	3	2	135	9.91	adult locomotory behavior [GO:0008344];axon guidance [GO:0007411];cell adhesion [GO:0007155];cognition [GO:0050890];exploration behavior [GO:0035640];negative regulation of neuron apoptotic process [GO:0043524];neuron migration [GO:0001764];signal transduction [GO:0007165]	apical part of cell [GO:0045177];dendrite [GO:0030425];extracellular exosome [GO:0070062];membrane [GO:0016020];plasma membrane [GO:0005886]	protease binding [GO:0002020]	cell adhesion;cell organization and biogenesis;developmental processes;other biological processes;signal transduction	other molecular function	CHL1 interactions
Q9NS86	LANCL2	LanC-like protein 2	0.00731	1.05	9	3	8	3	50.8	32.71	carbohydrate metabolic process [GO:0005975];negative regulation of DNA-templated transcription [GO:0045892];peptide modification [GO:0031179];positive regulation of abscisic acid-activated signaling pathway [GO:0009789]	cortical actin cytoskeleton [GO:0030864];cytosol [GO:0005829];nucleoplasm [GO:0005654];nucleus [GO:0005634];plasma membrane [GO:0005886]	ATP binding [GO:0005524];GTP binding [GO:0005525];phosphatidylinositol-3-phosphate binding [GO:0032266];phosphatidylinositol-4-phosphate binding [GO:0070273];phosphatidylinositol-5-phosphate binding [GO:0010314]	other biological processes;other metabolic processes	other molecular function
P00966	ASS1	Argininosuccinate synthase	0.00532	1.05	8	3	4	3	46.5	13.54	acute-phase response [GO:0006953];aging [GO:0007568];arginine biosynthetic process [GO:0006526];argininosuccinate metabolic process [GO:0000053];aspartate metabolic process [GO:0006531];cellular response to amine stimulus [GO:0071418];cellular response to amino acid stimulus [GO:0071230];cellular response to ammonium ion [GO:0071242];cellular response to cAMP [GO:0071320];cellular response to dex…	cell body fiber [GO:0070852];cytoplasm [GO:0005737];cytosol [GO:0005829];endoplasmic reticulum [GO:0005783];extracellular exosome [GO:0070062];lysosome [GO:0005764];mitochondrial outer membrane [GO:0005741];nucleoplasm [GO:0005654];perikaryon [GO:0043204]	amino acid binding [GO:0016597];argininosuccinate synthase activity [GO:0004055];ATP binding [GO:0005524];identical protein binding [GO:0042802];RNA binding [GO:0003723];toxic substance binding [GO:0015643]	developmental processes;other biological processes;other metabolic processes;stress response	other molecular function	Urea cycle
P23219	PTGS1	Prostaglandin G/H synthase 1	0.00198	1.05	3	1	2	1	68.6	9.11	cyclooxygenase pathway [GO:0019371];prostaglandin biosynthetic process [GO:0001516];regulation of blood pressure [GO:0008217];regulation of cell population proliferation [GO:0042127];response to oxidative stress [GO:0006979]	cytoplasm [GO:0005737];endoplasmic reticulum membrane [GO:0005789];extracellular exosome [GO:0070062];Golgi apparatus [GO:0005794];intracellular membrane-bounded organelle [GO:0043231];neuron projection [GO:0043005];photoreceptor outer segment [GO:0001750]	heme binding [GO:0020037];metal ion binding [GO:0046872];oxidoreductase activity, acting on single donors with incorporation of molecular oxygen, incorporation of two atoms of oxygen [GO:0016702];peroxidase activity [GO:0004601];prostaglandin-endoperoxide synthase activity [GO:0004666]	other biological processes;other metabolic processes;stress response	other molecular function	COX reactions;Synthesis of Prostaglandins (PG) and Thromboxanes (TX)
Q9BSJ8	ESYT1	Extended synaptotagmin-1	0.00176	1.04	17	15	19	15	122.8	73.56	endoplasmic reticulum-plasma membrane tethering [GO:0061817];intermembrane lipid transfer [GO:0120009]	endoplasmic reticulum [GO:0005783];endoplasmic reticulum membrane [GO:0005789];extrinsic component of cytoplasmic side of plasma membrane [GO:0031234];membrane [GO:0016020]	calcium ion binding [GO:0005509];calcium-dependent phospholipid binding [GO:0005544];identical protein binding [GO:0042802];phosphatidylcholine binding [GO:0031210];phosphatidylethanolamine binding [GO:0008429];phosphatidylinositol binding [GO:0035091];phospholipid transfer activity [GO:0120014]	cell organization and biogenesis;transport	other molecular function;transporter activity	Glycosphingolipid transport;RAC1 GTPase cycle;RAC2 GTPase cycle;RAC3 GTPase cycle;RHOD GTPase cycle;RHOF GTPase cycle;RHOG GTPase cycle
Q06830	PRDX1	Peroxiredoxin-1	0.0052	1.04	54	14	42	12	22.1	143.5	cell population proliferation [GO:0008283];cell redox homeostasis [GO:0045454];cellular response to chemical stress [GO:0062197];erythrocyte homeostasis [GO:0034101];fibroblast proliferation [GO:0048144];hydrogen peroxide catabolic process [GO:0042744];leukocyte activation [GO:0045321];natural killer cell activation [GO:0030101];natural killer cell mediated cytotoxicity [GO:0042267];regulation of…	cytoplasm [GO:0005737];cytosol [GO:0005829];extracellular exosome [GO:0070062];extracellular space [GO:0005615];melanosome [GO:0042470];nucleus [GO:0005634]	cadherin binding [GO:0045296];identical protein binding [GO:0042802];peroxidase activity [GO:0004601];RNA binding [GO:0003723];thioredoxin peroxidase activity [GO:0008379]	cell cycle OR cell proliferation;developmental processes;other biological processes;other metabolic processes;signal transduction;stress response	other molecular function	Deregulated CDK5 triggers multiple neurodegenerative pathways in Alzheimer's disease models;Detoxification of Reactive Oxygen Species;NFE2L2 regulating anti-oxidant/detoxification enzymes;TP53 Regulates Metabolic Genes
Q4KMQ2	ANO6	Anoctamin-6	0.00183	1.03	3	3	5	3	106.1	15.01	activation of blood coagulation via clotting cascade [GO:0002543];bleb assembly [GO:0032060];blood coagulation [GO:0007596];calcium activated phosphatidylcholine scrambling [GO:0061590];calcium activated phosphatidylserine scrambling [GO:0061589];calcium ion transmembrane transport [GO:0070588];cation transport [GO:0006812];chloride transmembrane transport [GO:1902476];chloride transport [GO:0006…	cell surface [GO:0009986];chloride channel complex [GO:0034707];cytosol [GO:0005829];extracellular exosome [GO:0070062];membrane [GO:0016020];plasma membrane [GO:0005886];specific granule membrane [GO:0035579];tertiary granule membrane [GO:0070821]	calcium activated cation channel activity [GO:0005227];chloride channel activity [GO:0005254];intracellular calcium activated chloride channel activity [GO:0005229];metal ion binding [GO:0046872];phospholipid scramblase activity [GO:0017128];protein dimerization activity [GO:0046983];voltage-gated chloride channel activity [GO:0005247];voltage-gated ion channel activity [GO:0005244]	cell organization and biogenesis;other biological processes;signal transduction;stress response;transport	other molecular function;transporter activity	Induction of Cell-Cell Fusion;Neutrophil degranulation;Stimuli-sensing channels
P28906	CD34	Hematopoietic progenitor cell antigen CD34	0.0117	1.02	13	4	5	4	40.7	19.49	cell motility [GO:0048870];cell-cell adhesion [GO:0098609];cell-matrix adhesion [GO:0007160];endothelial cell proliferation [GO:0001935];endothelium development [GO:0003158];extracellular exosome assembly [GO:0071971];glomerular endothelium development [GO:0072011];glomerular filtration [GO:0003094];hematopoietic stem cell proliferation [GO:0071425];hemopoiesis [GO:0030097];leukocyte migration [G…	apical plasma membrane [GO:0016324];basal plasma membrane [GO:0009925];cytoplasm [GO:0005737];external side of plasma membrane [GO:0009897];extracellular region [GO:0005576];glomerular endothelium fenestra [GO:0036053];intercellular bridge [GO:0045171];lysosome [GO:0005764];perinuclear region of cytoplasm [GO:0048471];plasma membrane [GO:0005886]	carbohydrate binding [GO:0030246];RNA polymerase II-specific DNA-binding transcription factor binding [GO:0061629];sulfate binding [GO:0043199]	cell adhesion;cell cycle OR cell proliferation;cell organization and biogenesis;cell-cell signaling;developmental processes;other biological processes;signal transduction;stress response	other molecular function
P02545	LMNA	Prelamin-A/C	0.00143	1.02	63	47	176	46	74.1	640.89	cellular response to hypoxia [GO:0071456];cellular senescence [GO:0090398];DNA double-strand break attachment to nuclear envelope [GO:1990683];establishment or maintenance of microtubule cytoskeleton polarity [GO:0030951];heterochromatin formation [GO:0031507];muscle organ development [GO:0007517];negative regulation of cardiac muscle hypertrophy in response to stress [GO:1903243];negative regula…	cytosol [GO:0005829];intermediate filament [GO:0005882];lamin filament [GO:0005638];nuclear envelope [GO:0005635];nuclear lamina [GO:0005652];nuclear matrix [GO:0016363];nuclear membrane [GO:0031965];nuclear speck [GO:0016607];nucleoplasm [GO:0005654];nucleus [GO:0005634];perinuclear region of cytoplasm [GO:0048471];site of double-strand break [GO:0035861]	identical protein binding [GO:0042802];structural constituent of cytoskeleton [GO:0005200];structural molecule activity [GO:0005198]	cell cycle OR cell proliferation;cell organization and biogenesis;developmental processes;other biological processes;other metabolic processes;stress response;transport	cytoskeletal activity;other molecular function	Signaling by BRAF and RAF1 fusions;XBP1(S) activates chaperone genes
P12955	PEPD	Xaa-Pro dipeptidase	0.00113	1.02	13	5	7	5	54.5	26.09	amino acid metabolic process [GO:0006520];collagen catabolic process [GO:0030574];proteolysis [GO:0006508]	extracellular exosome [GO:0070062]	manganese ion binding [GO:0030145];metalloaminopeptidase activity [GO:0070006];metallocarboxypeptidase activity [GO:0004181];peptidase activity [GO:0008233];proline dipeptidase activity [GO:0102009]	other biological processes;other metabolic processes;protein metabolism	other molecular function
Q6GQQ9	OTUD7B	OTU domain-containing protein 7B	0.0128	1.01	5	3	3	3	92.5	11.47	adaptive immune response [GO:0002250];in utero embryonic development [GO:0001701];mucosal immune response [GO:0002385];negative regulation of I-kappaB kinase/NF-kappaB signaling [GO:0043124];negative regulation of interleukin-8 production [GO:0032717];negative regulation of protein localization to nucleus [GO:1900181];negative regulation of transcription by RNA polymerase II [GO:0000122];protein …	cytoplasm [GO:0005737];cytosol [GO:0005829];nucleus [GO:0005634]	cysteine-type deubiquitinase activity [GO:0004843];cysteine-type peptidase activity [GO:0008234];DNA binding [GO:0003677];K48-linked deubiquitinase activity [GO:1990380];K63-linked polyubiquitin modification-dependent protein binding [GO:0070530];zinc ion binding [GO:0008270]	developmental processes;other biological processes;other metabolic processes;protein metabolism	nucleic acid binding activity;other molecular function	Ovarian tumor domain proteases;Regulation of TNFR1 signaling;TNFR1-induced NF-kappa-B signaling pathway;TNFR1-induced proapoptotic signaling
P39060	COL18A1	Collagen alpha-1(XVIII) chain	0.00113	1	6	8	17	8	178.1	63.5	angiogenesis [GO:0001525];animal organ morphogenesis [GO:0009887];cell adhesion [GO:0007155];endothelial cell morphogenesis [GO:0001886];extracellular matrix organization [GO:0030198];negative regulation of cell population proliferation [GO:0008285];visual perception [GO:0007601]	basement membrane [GO:0005604];collagen trimer [GO:0005581];collagen-containing extracellular matrix [GO:0062023];endoplasmic reticulum lumen [GO:0005788];extracellular exosome [GO:0070062];extracellular matrix [GO:0031012];extracellular region [GO:0005576];extracellular space [GO:0005615]	extracellular matrix structural constituent [GO:0005201];identical protein binding [GO:0042802];metal ion binding [GO:0046872]	cell adhesion;cell organization and biogenesis;developmental processes;other biological processes;stress response	extracellular structural activity;other molecular function	Activation of Matrix Metalloproteinases;Assembly of collagen fibrils and other multimeric structures;Collagen chain trimerization;Collagen degradation;Integrin cell surface interactions;Laminin interactions
Q15811	ITSN1	Intersectin-1	0.00148	1	2	3	5	3	195.3	18.61	clathrin-dependent synaptic vesicle endocytosis [GO:0150007];endocytosis [GO:0006897];endosomal transport [GO:0016197];exocytosis [GO:0006887];intracellular signal transduction [GO:0035556];protein localization [GO:0008104];protein transport [GO:0015031];regulation of small GTPase mediated signal transduction [GO:0051056]	clathrin-coated pit [GO:0005905];cytoplasm [GO:0005737];cytosol [GO:0005829];lamellipodium [GO:0030027];neuron projection [GO:0043005];nuclear envelope [GO:0005635];plasma membrane [GO:0005886];presynapse [GO:0098793];recycling endosome [GO:0055037]	calcium ion binding [GO:0005509];guanyl-nucleotide exchange factor activity [GO:0005085];molecular adaptor activity [GO:0060090];proline-rich region binding [GO:0070064]	other biological processes;signal transduction;transport	enzyme regulator activity;other molecular function	Cargo recognition for clathrin-mediated endocytosis;CDC42 GTPase cycle;EPHB-mediated forward signaling;G alpha (12/13) signalling events;NRAGE signals death through JNK;RHOG GTPase cycle;RHOQ GTPase cycle
O15511	ARPC5	Actin-related protein 2/3 complex subunit 5	0.00135	0.99	52	4	8	4	16.3	37.18	actin cytoskeleton organization [GO:0030036];Arp2/3 complex-mediated actin nucleation [GO:0034314];cell migration [GO:0016477];regulation of actin filament polymerization [GO:0030833]	actin cytoskeleton [GO:0015629];Arp2/3 protein complex [GO:0005885];cytoplasm [GO:0005737];cytosol [GO:0005829];extracellular exosome [GO:0070062];extracellular region [GO:0005576];ficolin-1-rich granule lumen [GO:1904813];focal adhesion [GO:0005925];lamellipodium [GO:0030027];nucleus [GO:0005634];secretory granule lumen [GO:0034774];site of double-strand break [GO:0035861]	actin binding [GO:0003779];structural constituent of cytoskeleton [GO:0005200]	cell organization and biogenesis;other biological processes	cytoskeletal activity	Clathrin-mediated endocytosis;EPHB-mediated forward signaling;FCGR3A-mediated phagocytosis;Neutrophil degranulation;Regulation of actin dynamics for phagocytic cup formation;RHO GTPases Activate WASPs and WAVEs
Q99538	LGMN	Legumain	0.018	0.99	3	1	2	1	49.4	7.45	activation of cysteine-type endopeptidase activity [GO:0097202];antigen processing and presentation of exogenous peptide antigen via MHC class II [GO:0019886];associative learning [GO:0008306];cellular response to amyloid-beta [GO:1904646];cellular response to calcium ion [GO:0071277];cellular response to hepatocyte growth factor stimulus [GO:0035729];dendritic spine organization [GO:0097061];mem…	apical part of cell [GO:0045177];cytoplasm [GO:0005737];endolysosome lumen [GO:0036021];extracellular exosome [GO:0070062];extracellular region [GO:0005576];late endosome [GO:0005770];lysosomal lumen [GO:0043202];lysosome [GO:0005764];perinuclear region of cytoplasm [GO:0048471]	cysteine-type endopeptidase activity [GO:0004197];peptidase activity [GO:0008233];tau protein binding [GO:0048156]	cell organization and biogenesis;other biological processes;other metabolic processes;protein metabolism	cytoskeletal activity;enzyme regulator activity;other molecular function	MHC class II antigen presentation;Trafficking and processing of endosomal TLR;Vitamin D (calciferol) metabolism
O15031	PLXNB2	Plexin-B2	0.00215	0.99	2	3	5	3	205	18.08	brain development [GO:0007420];excitatory synapse assembly [GO:1904861];homophilic cell adhesion via plasma membrane adhesion molecules [GO:0007156];negative regulation of cell adhesion [GO:0007162];neural tube closure [GO:0001843];neuroblast proliferation [GO:0007405];positive regulation of axonogenesis [GO:0050772];positive regulation of neuron projection development [GO:0010976];positive regul…	cell surface [GO:0009986];extracellular exosome [GO:0070062];plasma membrane [GO:0005886];semaphorin receptor complex [GO:0002116]	semaphorin receptor activity [GO:0017154]	cell adhesion;cell cycle OR cell proliferation;cell organization and biogenesis;developmental processes;other biological processes;signal transduction	other molecular function
P07437	TUBB	Tubulin beta chain	0.0012	0.99	46	15	56	4	49.6	208.91	cell division [GO:0051301];cytoskeleton-dependent intracellular transport [GO:0030705];microtubule cytoskeleton organization [GO:0000226];microtubule-based process [GO:0007017];mitotic cell cycle [GO:0000278];natural killer cell mediated cytotoxicity [GO:0042267];odontoblast differentiation [GO:0071895];regulation of synapse organization [GO:0050807];spindle assembly [GO:0051225]	azurophil granule lumen [GO:0035578];cell body [GO:0044297];cytoplasm [GO:0005737];cytoplasmic ribonucleoprotein granule [GO:0036464];cytoskeleton [GO:0005856];cytosol [GO:0005829];extracellular exosome [GO:0070062];extracellular region [GO:0005576];intercellular bridge [GO:0045171];membrane raft [GO:0045121];microtubule [GO:0005874];microtubule cytoskeleton [GO:0015630];mitotic spindle [GO:00726…	GTP binding [GO:0005525];GTPase activating protein binding [GO:0032794];GTPase activity [GO:0003924];metal ion binding [GO:0046872];MHC class I protein binding [GO:0042288];protein domain specific binding [GO:0019904];protein-containing complex binding [GO:0044877];structural constituent of cytoskeleton [GO:0005200];structural molecule activity [GO:0005198];ubiquitin protein ligase binding [GO:00…	cell cycle OR cell proliferation;cell organization and biogenesis;other biological processes;stress response;transport	cytoskeletal activity;other molecular function;signal transduction activity or receptor binding	Anchoring of the basal body to the plasma membrane;AURKA Activation by TPX2;Loss of Nlp from mitotic centrosomes;Neutrophil degranulation;Potential therapeutics for SARS;Recruitment of mitotic centrosome proteins and complexes;Recruitment of NuMA to mitotic centrosomes;Regulation of PLK1 Activity at G2/M Transition
Q01518	CAP1	Adenylyl cyclase-associated protein 1	0.00166	0.98	28	13	26	13	51.9	91.63	actin cytoskeleton organization [GO:0030036];activation of adenylate cyclase activity [GO:0007190];ameboidal-type cell migration [GO:0001667];cAMP-mediated signaling [GO:0019933];cell morphogenesis [GO:0000902];establishment or maintenance of cell polarity [GO:0007163];receptor-mediated endocytosis [GO:0006898];regulation of adenylate cyclase activity [GO:0045761];signal transduction [GO:0007165]	azurophil granule lumen [GO:0035578];cortical actin cytoskeleton [GO:0030864];cytoplasm [GO:0005737];extracellular exosome [GO:0070062];extracellular region [GO:0005576];focal adhesion [GO:0005925];plasma membrane [GO:0005886]	actin binding [GO:0003779];adenylate cyclase binding [GO:0008179]	cell organization and biogenesis;other biological processes;signal transduction;transport	cytoskeletal activity;other molecular function	Neutrophil degranulation;Platelet degranulation;Role of ABL in ROBO-SLIT signaling
P06454	PTMA	Prothymosin alpha	0.00191	0.98	23	4	15	4	12.2	61.5	DNA-templated transcription [GO:0006351];negative regulation of apoptotic process [GO:0043066];positive regulation of transcription by RNA polymerase II [GO:0045944]	cytosol [GO:0005829];nucleoplasm [GO:0005654];nucleus [GO:0005634]	DNA-binding transcription factor binding [GO:0140297];histone binding [GO:0042393];ion binding [GO:0043167]	other biological processes;other metabolic processes;RNA metabolism OR transcription	other molecular function
Q9NUL5	SHFL	Shiftless antiviral inhibitor of ribosomal frameshifting protein	0.00243	0.98	4	1	2	1	33.1	6.13	defense response to virus [GO:0051607];innate immune response [GO:0045087];negative regulation of translational frameshifting [GO:2001125];negative regulation of viral genome replication [GO:0045071];regulation of translational termination [GO:0006449];response to interferon-beta [GO:0035456];response to type I interferon [GO:0034340];response to type II interferon [GO:0034341];response to type I…	cytoplasm [GO:0005737];cytosol [GO:0005829];nucleoplasm [GO:0005654];nucleus [GO:0005634];P-body [GO:0000932]	identical protein binding [GO:0042802];ribosome binding [GO:0043022];RNA binding [GO:0003723];sequence-specific mRNA binding [GO:1990825]	other biological processes;stress response	nucleic acid binding activity;other molecular function;translation activity
Q14515	SPARCL1	SPARC-like protein 1	0.00379	0.98	18	6	8	6	75.2	36.67	anatomical structure development [GO:0048856];signal transduction [GO:0007165];synaptic membrane adhesion [GO:0099560]	collagen-containing extracellular matrix [GO:0062023];endoplasmic reticulum lumen [GO:0005788];extracellular region [GO:0005576];extracellular space [GO:0005615];glutamatergic synapse [GO:0098978]	calcium ion binding [GO:0005509];collagen binding [GO:0005518];extracellular matrix binding [GO:0050840]	cell adhesion;cell organization and biogenesis;signal transduction	other molecular function	Post-translational protein phosphorylation;Regulation of Insulin-like Growth Factor (IGF) transport and uptake by Insulin-like Growth Factor Binding Proteins (IGFBPs)
P01019	AGT	Angiotensinogen	0.0462	0.98	12	6	13	6	53.1	44.95	activation of phospholipase C activity [GO:0007202];aging [GO:0007568];angiotensin-activated signaling pathway [GO:0038166];angiotensin-mediated drinking behavior [GO:0003051];artery smooth muscle contraction [GO:0014824];associative learning [GO:0008306];blood vessel remodeling [GO:0001974];cell growth involved in cardiac muscle cell development [GO:0061049];cell surface receptor signaling pathw…	blood microparticle [GO:0072562];collagen-containing extracellular matrix [GO:0062023];cytosol [GO:0005829];extracellular exosome [GO:0070062];extracellular region [GO:0005576];extracellular space [GO:0005615]	growth factor activity [GO:0008083];hormone activity [GO:0005179];receptor ligand activity [GO:0048018];serine-type endopeptidase inhibitor activity [GO:0004867];sodium channel regulator activity [GO:0017080];superoxide-generating NADPH oxidase activator activity [GO:0016176];type 1 angiotensin receptor binding [GO:0031702];type 2 angiotensin receptor binding [GO:0031703]	other biological processes	enzyme regulator activity
P48163	ME1	NADP-dependent malic enzyme	0.0114	0.98	9	4	4	4	64.1	13.27	carbohydrate metabolic process [GO:0005975];malate metabolic process [GO:0006108];NADH metabolic process [GO:0006734];NADP metabolic process [GO:0006739];nucleotide biosynthetic process [GO:0009165];protein homotetramerization [GO:0051289];pyruvate metabolic process [GO:0006090];regulation of NADP metabolic process [GO:1902031];response to carbohydrate [GO:0009743];response to hormone [GO:0009725]	cytoplasm [GO:0005737];cytosol [GO:0005829];mitochondrion [GO:0005739]	ADP binding [GO:0043531];electron transfer activity [GO:0009055];identical protein binding [GO:0042802];magnesium ion binding [GO:0000287];malate dehydrogenase (decarboxylating) (NAD+) activity [GO:0004471];malate dehydrogenase (decarboxylating) (NADP+) activity [GO:0004473];malic enzyme activity [GO:0004470];manganese ion binding [GO:0030145];NAD binding [GO:0051287];NADP binding [GO:0050661];ox…	cell organization and biogenesis;other biological processes;other metabolic processes	other molecular function	NFE2L2 regulating TCA cycle genes;PPARA activates gene expression;Pyruvate metabolism;Regulation of pyruvate metabolism
Q969X5	ERGIC1	Endoplasmic reticulum-Golgi intermediate compartment protein 1	0.00268	0.97	19	4	6	4	32.6	28.11	endoplasmic reticulum to Golgi vesicle-mediated transport [GO:0006888];retrograde vesicle-mediated transport, Golgi to endoplasmic reticulum [GO:0006890]	COPII-coated ER to Golgi transport vesicle [GO:0030134];endoplasmic reticulum [GO:0005783];endoplasmic reticulum membrane [GO:0005789];endoplasmic reticulum-Golgi intermediate compartment [GO:0005793];endoplasmic reticulum-Golgi intermediate compartment membrane [GO:0033116];Golgi membrane [GO:0000139];intracellular membrane-bounded organelle [GO:0043231];membrane [GO:0016020];nucleoplasm [GO:000…		transport
Q9NXV6	CDKN2AIP	CDKN2A-interacting protein	0.0126	0.97	9	3	4	3	61.1	17.43	cellular response to DNA damage stimulus [GO:0006974];negative regulation of cell growth [GO:0030308];positive regulation of cell growth [GO:0030307];positive regulation of signal transduction [GO:0009967];regulation of protein stability [GO:0031647]	granular component [GO:0001652];nucleolus [GO:0005730];nucleoplasm [GO:0005654]	p53 binding [GO:0002039];RNA binding [GO:0003723]	other biological processes;stress response	nucleic acid binding activity;other molecular function
O00461	GOLIM4	Golgi integral membrane protein 4	0.00284	0.97	21	10	13	10	81.8	47.11		cis-Golgi network [GO:0005801];endocytic vesicle [GO:0030139];endosome membrane [GO:0010008];Golgi apparatus [GO:0005794];Golgi cisterna membrane [GO:0032580];Golgi lumen [GO:0005796];Golgi membrane [GO:0000139];membrane [GO:0016020];transport vesicle [GO:0030133]				Intra-Golgi traffic
Q9UGT4	SUSD2	Sushi domain-containing protein 2	0.0039	0.97	4	2	2	2	90.2	8.29	negative regulation of cell cycle G1/S phase transition [GO:1902807];negative regulation of cell division [GO:0051782]	extracellular exosome [GO:0070062];extracellular space [GO:0005615];plasma membrane [GO:0005886]		other biological processes
Q9UP95	SLC12A4	Solute carrier family 12 member 4	0.0152	0.97	5	5	8	3	120.6	27.18	ammonium import across plasma membrane [GO:0140157];cell volume homeostasis [GO:0006884];chemical synaptic transmission [GO:0007268];chloride ion homeostasis [GO:0055064];chloride transmembrane transport [GO:1902476];ion transport [GO:0006811];potassium ion homeostasis [GO:0055075];potassium ion import across plasma membrane [GO:1990573];potassium ion transmembrane transport [GO:0071805]	lysosomal membrane [GO:0005765];membrane [GO:0016020];plasma membrane [GO:0005886];synapse [GO:0045202]	ammonium transmembrane transporter activity [GO:0008519];ATP binding [GO:0005524];potassium:chloride symporter activity [GO:0015379];protein kinase binding [GO:0019901]	cell organization and biogenesis;cell-cell signaling;other biological processes;transport	other molecular function;transporter activity	Cation-coupled Chloride cotransporters
Q96TA1	NIBAN2	Protein Niban 2	0.00113	0.96	10	5	7	5	84.1	29	axon guidance [GO:0007411];cell differentiation [GO:0030154];gonadotropin secretion [GO:0032274];hypomethylation of CpG island [GO:0044029];negative regulation of angiogenesis [GO:0016525];negative regulation of apoptotic process [GO:0043066];negative regulation of cell population proliferation [GO:0008285];negative regulation of DNA biosynthetic process [GO:2000279];negative regulation of DNA-te…	adherens junction [GO:0005912];cytoplasm [GO:0005737];cytosol [GO:0005829];extracellular exosome [GO:0070062];nucleoplasm [GO:0005654];nucleus [GO:0005634];plasma membrane [GO:0005886]	cadherin binding [GO:0045296];transcription coactivator activity [GO:0003713]	cell organization and biogenesis;cell-cell signaling;developmental processes;other biological processes;other metabolic processes;RNA metabolism OR transcription;transport	other molecular function
P52907	CAPZA1	F-actin-capping protein subunit alpha-1	0.00113	0.96	42	7	18	6	32.9	74.57	actin cytoskeleton organization [GO:0030036];barbed-end actin filament capping [GO:0051016];cell junction assembly [GO:0034329];protein-containing complex assembly [GO:0065003]	actin cytoskeleton [GO:0015629];cytoskeleton [GO:0005856];cytosol [GO:0005829];extracellular exosome [GO:0070062];extracellular region [GO:0005576];F-actin capping protein complex [GO:0008290];WASH complex [GO:0071203]	actin binding [GO:0003779];actin filament binding [GO:0051015];cadherin binding [GO:0045296]	cell organization and biogenesis	cytoskeletal activity	Advanced glycosylation endproduct receptor signaling;COPI-independent Golgi-to-ER retrograde traffic;COPI-mediated anterograde transport;Factors involved in megakaryocyte development and platelet production;Gene and protein expression by JAK-STAT signaling after Interleukin-12 stimulation;HSP90 chaperone cycle for steroid hormone receptors (SHR) in the presence of ligand;MHC class II antigen pres…
Q96RF0	SNX18	Sorting nexin-18	0.00125	0.96	10	5	10	5	68.9	33.31	cleavage furrow formation [GO:0036089];endocytosis [GO:0006897];endosomal transport [GO:0016197];mitotic cytokinesis [GO:0000281];plasma membrane tubulation [GO:0097320];positive regulation of autophagosome assembly [GO:2000786];positive regulation of GTPase activity [GO:0043547];protein transport [GO:0015031];selective autophagy [GO:0061912]	cytoplasmic vesicle [GO:0031410];extracellular exosome [GO:0070062];extrinsic component of cytoplasmic side of plasma membrane [GO:0031234];plasma membrane [GO:0005886];recycling endosome membrane [GO:0055038]	phosphatidylinositol binding [GO:0035091];phosphatidylinositol-4,5-bisphosphate binding [GO:0005546]	cell cycle OR cell proliferation;cell organization and biogenesis;other biological processes;transport	other molecular function	Clathrin-mediated endocytosis
Q16270	IGFBP7	Insulin-like growth factor-binding protein 7	0.00399	0.96	35	7	9	7	29.1	32.9	cell adhesion [GO:0007155];cellular response to hormone stimulus [GO:0032870];embryo implantation [GO:0007566];negative regulation of cell population proliferation [GO:0008285];regulation of cell growth [GO:0001558];regulation of signal transduction [GO:0009966];regulation of steroid biosynthetic process [GO:0050810];response to cortisol [GO:0051414];response to heat [GO:0009408];response to reti…	collagen-containing extracellular matrix [GO:0062023];endoplasmic reticulum lumen [GO:0005788];extracellular exosome [GO:0070062];extracellular region [GO:0005576];extracellular space [GO:0005615]	insulin-like growth factor binding [GO:0005520]	cell adhesion;developmental processes;other biological processes	other molecular function	Post-translational protein phosphorylation;Regulation of Insulin-like Growth Factor (IGF) transport and uptake by Insulin-like Growth Factor Binding Proteins (IGFBPs);Senescence-Associated Secretory Phenotype (SASP)
P26599	PTBP1	Polypyrimidine tract-binding protein 1	0.00113	0.96	9	4	10	4	59.6	37.51	IRES-dependent viral translational initiation [GO:0075522];mRNA processing [GO:0006397];negative regulation of mRNA splicing, via spliceosome [GO:0048025];negative regulation of muscle cell differentiation [GO:0051148];negative regulation of RNA splicing [GO:0033119];positive regulation of calcineurin-NFAT signaling cascade [GO:0070886];positive regulation of protein dephosphorylation [GO:0035307…	extracellular exosome [GO:0070062];membrane [GO:0016020];nucleolus [GO:0005730];nucleoplasm [GO:0005654];nucleus [GO:0005634]	DNA binding [GO:0003677];mRNA binding [GO:0003729];poly-pyrimidine tract binding [GO:0008187];pre-mRNA binding [GO:0036002];RNA binding [GO:0003723]	other biological processes;other metabolic processes;RNA metabolism OR transcription	nucleic acid binding activity	FGFR2 alternative splicing;mRNA Splicing - Major Pathway;Processing of Capped Intron-Containing Pre-mRNA
Q9UH99	SUN2	SUN domain-containing protein 2	0.00113	0.96	25	12	20	12	80.3	75.99	centrosome localization [GO:0051642];meiotic cell cycle [GO:0051321];mitotic spindle organization [GO:0007052];nuclear envelope organization [GO:0006998];nuclear matrix anchoring at nuclear membrane [GO:0090292];nuclear migration [GO:0007097];nuclear migration along microfilament [GO:0031022];nucleokinesis involved in cell motility in cerebral cortex radial glia guided migration [GO:0021817];posi…	chromosome, telomeric region [GO:0000781];condensed nuclear chromosome [GO:0000794];endosome membrane [GO:0010008];meiotic nuclear membrane microtubule tethering complex [GO:0034993];nuclear envelope [GO:0005635];nuclear inner membrane [GO:0005637];nuclear membrane [GO:0031965]	cytoskeleton-nuclear membrane anchor activity [GO:0140444];identical protein binding [GO:0042802];lamin binding [GO:0005521];microtubule binding [GO:0008017];protein-membrane adaptor activity [GO:0043495]	cell cycle OR cell proliferation;cell organization and biogenesis;developmental processes;other biological processes;transport	cytoskeletal activity;other molecular function	Meiotic synapsis
Q9Y5X1	SNX9	Sorting nexin-9	0.00132	0.95	14	6	11	6	66.6	38.81	cleavage furrow formation [GO:0036089];endocytosis [GO:0006897];endosomal transport [GO:0016197];intracellular protein transport [GO:0006886];lipid tube assembly [GO:0060988];mitotic cytokinesis [GO:0000281];plasma membrane tubulation [GO:0097320];positive regulation of actin filament polymerization [GO:0030838];positive regulation of GTPase activity [GO:0043547];positive regulation of membrane p…	clathrin-coated pit [GO:0005905];clathrin-coated vesicle [GO:0030136];cuticular plate [GO:0032437];cytoplasm [GO:0005737];cytoplasmic vesicle [GO:0031410];cytoplasmic vesicle membrane [GO:0030659];cytosol [GO:0005829];extracellular exosome [GO:0070062];plasma membrane [GO:0005886];ruffle [GO:0001726];trans-Golgi network [GO:0005802]	1-phosphatidylinositol binding [GO:0005545];Arp2/3 complex binding [GO:0071933];cadherin binding [GO:0045296];identical protein binding [GO:0042802];phosphatidylinositol binding [GO:0035091];protein homodimerization activity [GO:0042803];ubiquitin protein ligase binding [GO:0031625]	cell cycle OR cell proliferation;cell organization and biogenesis;other biological processes;transport	other molecular function	Clathrin-mediated endocytosis;Golgi Associated Vesicle Biogenesis
Q8TCT9	HM13	Minor histocompatibility antigen H13	0.00222	0.95	9	2	5	2	41.5	17.02	in utero embryonic development [GO:0001701];membrane protein proteolysis [GO:0033619];membrane protein proteolysis involved in retrograde protein transport, ER to cytosol [GO:1904211];regulation of heme oxygenase activity [GO:0061960];signal peptide processing [GO:0006465]	cell surface [GO:0009986];cytoplasmic side of endoplasmic reticulum membrane [GO:0098554];Derlin-1 retrotranslocation complex [GO:0036513];endoplasmic reticulum [GO:0005783];endoplasmic reticulum membrane [GO:0005789];lumenal side of endoplasmic reticulum membrane [GO:0098553];membrane [GO:0016020];plasma membrane [GO:0005886];rough endoplasmic reticulum [GO:0005791]	aspartic endopeptidase activity, intramembrane cleaving [GO:0042500];peptidase activity [GO:0008233];protein homodimerization activity [GO:0042803];ubiquitin protein ligase binding [GO:0031625]	developmental processes;other metabolic processes;protein metabolism;stress response;transport	other molecular function	Regulation of HMOX1 expression and activity
P13667	PDIA4	Protein disulfide-isomerase A4	0.00113	0.95	31	17	31	17	72.9	119.44	chaperone-mediated protein folding [GO:0061077];protein folding [GO:0006457];protein secretion [GO:0009306];response to endoplasmic reticulum stress [GO:0034976]	cell surface [GO:0009986];endoplasmic reticulum [GO:0005783];endoplasmic reticulum lumen [GO:0005788];extracellular space [GO:0005615];melanosome [GO:0042470]	protein disulfide isomerase activity [GO:0003756];protein-disulfide reductase activity [GO:0015035];RNA binding [GO:0003723]	other metabolic processes;protein metabolism;stress response;transport	other molecular function
P60660	MYL6	Myosin light polypeptide 6	0.00372	0.95	48	7	19	4	16.9	69.5	muscle contraction [GO:0006936];muscle filament sliding [GO:0030049];skeletal muscle tissue development [GO:0007519]	brush border [GO:0005903];cytosol [GO:0005829];extracellular exosome [GO:0070062];membrane [GO:0016020];myosin complex [GO:0016459];myosin II complex [GO:0016460];unconventional myosin complex [GO:0016461];vesicle [GO:0031982]	calcium ion binding [GO:0005509];cytoskeletal motor activity [GO:0003774];microfilament motor activity [GO:0000146];structural constituent of muscle [GO:0008307]	other biological processes	cytoskeletal activity;other molecular function	EPHA-mediated growth cone collapse;RHO GTPases activate CIT;RHO GTPases activate PAKs;RHO GTPases activate PKNs;RHO GTPases Activate ROCKs;Sema4D induced cell migration and growth-cone collapse;Smooth Muscle Contraction
O94911	ABCA8	ABC-type organic anion transporter ABCA8	0.00652	0.95	11	13	19	12	183.6	72.31	cholesterol efflux [GO:0033344];cholesterol transport [GO:0030301];lipid transport [GO:0006869];positive regulation of cholesterol efflux [GO:0010875];regulation of cholesterol efflux [GO:0010874];sphingomyelin biosynthetic process [GO:0006686];transmembrane transport [GO:0055085];xenobiotic transport [GO:0042908]	basolateral plasma membrane [GO:0016323];endoplasmic reticulum [GO:0005783];intracellular membrane-bounded organelle [GO:0043231];plasma membrane [GO:0005886]	ABC-type transporter activity [GO:0140359];ABC-type xenobiotic transporter activity [GO:0008559];ATP binding [GO:0005524];ATP hydrolysis activity [GO:0016887];ATPase-coupled transmembrane transporter activity [GO:0042626];lipid transporter activity [GO:0005319]	other biological processes;other metabolic processes;transport	other molecular function;transporter activity	ABC-family proteins mediated transport
P08174	CD55	Complement decay-accelerating factor	0.0126	0.95	16	6	10	6	41.4	33.97	complement activation, classical pathway [GO:0006958];innate immune response [GO:0045087];negative regulation of complement activation [GO:0045916];negative regulation of complement activation, classical pathway [GO:0045959];positive regulation of CD4-positive, alpha-beta T cell activation [GO:2000516];positive regulation of CD4-positive, alpha-beta T cell proliferation [GO:2000563];positive regu…	cell surface [GO:0009986];endoplasmic reticulum-Golgi intermediate compartment membrane [GO:0033116];extracellular exosome [GO:0070062];extracellular region [GO:0005576];ficolin-1-rich granule membrane [GO:0101003];Golgi membrane [GO:0000139];membrane raft [GO:0045121];plasma membrane [GO:0005886];secretory granule membrane [GO:0030667];transport vesicle [GO:0030133]	lipid binding [GO:0008289];virus receptor activity [GO:0001618]	other biological processes;other metabolic processes;stress response	other molecular function	Class B/2 (Secretin family receptors);COPI-mediated anterograde transport;Neutrophil degranulation;Regulation of Complement cascade
Q969G5	CAVIN3	Caveolae-associated protein 3	0.00283	0.93	45	5	11	5	27.7	42.86	circadian regulation of gene expression [GO:0032922];cortical actin cytoskeleton organization [GO:0030866];negative regulation of fermentation [GO:1901003];negative regulation of protein kinase B signaling [GO:0051898];positive regulation of ERK1 and ERK2 cascade [GO:0070374]	caveola [GO:0005901];cytoplasm [GO:0005737];cytosol [GO:0005829];protein-containing complex [GO:0032991]	protein kinase C binding [GO:0005080]	cell organization and biogenesis;other biological processes	other molecular function
Q9Y4D1	DAAM1	Disheveled-associated activator of morphogenesis 1	0.0033	0.93	5	5	6	5	123.4	22.84	actin cytoskeleton organization [GO:0030036];Wnt signaling pathway, planar cell polarity pathway [GO:0060071]	ciliary basal body [GO:0036064];cytosol [GO:0005829];membrane [GO:0016020];motile cilium [GO:0031514];plasma membrane [GO:0005886];stress fiber [GO:0001725]	actin binding [GO:0003779];identical protein binding [GO:0042802];small GTPase binding [GO:0031267]	cell organization and biogenesis;signal transduction	cytoskeletal activity;other molecular function	CDC42 GTPase cycle;PCP/CE pathway;RHO GTPases Activate Formins;RHOA GTPase cycle;RHOB GTPase cycle;RHOC GTPase cycle
Q16181	SEPTIN7	Septin-7	0.00328	0.93	24	11	19	11	50.6	69.94	cell differentiation [GO:0030154];cilium assembly [GO:0060271];cytoskeleton-dependent cytokinesis [GO:0061640];positive regulation of non-motile cilium assembly [GO:1902857];regulation of embryonic cell shape [GO:0016476];spermatogenesis [GO:0007283]	axoneme [GO:0005930];cell division site [GO:0032153];cleavage furrow [GO:0032154];cytosol [GO:0005829];extracellular exosome [GO:0070062];kinetochore [GO:0000776];microtubule cytoskeleton [GO:0015630];midbody [GO:0030496];non-motile cilium [GO:0097730];nucleus [GO:0005634];septin complex [GO:0031105];septin ring [GO:0005940];sperm annulus [GO:0097227];spindle [GO:0005819];stress fiber [GO:0001725]	cadherin binding [GO:0045296];GTP binding [GO:0005525];GTPase activity [GO:0003924];identical protein binding [GO:0042802];molecular adaptor activity [GO:0060090];structural molecule activity [GO:0005198]	cell cycle OR cell proliferation;cell organization and biogenesis;other biological processes	other molecular function	MAPK6/MAPK4 signaling
P13747	HLA-E	HLA class I histocompatibility antigen, alpha chain E	0.00193	0.93	11	3	5	1	40	19.89	adaptive immune response [GO:0002250];antibacterial humoral response [GO:0019731];antigen processing and presentation of endogenous peptide antigen via MHC class Ib [GO:0002476];antigen processing and presentation of exogenous peptide antigen via MHC class Ib [GO:0002477];antigen processing and presentation of peptide antigen via MHC class I [GO:0002474];CD8-positive, alpha-beta T cell activation…	cell surface [GO:0009986];early endosome membrane [GO:0031901];ER to Golgi transport vesicle membrane [GO:0012507];external side of plasma membrane [GO:0009897];extracellular exosome [GO:0070062];extracellular space [GO:0005615];Golgi membrane [GO:0000139];lumenal side of endoplasmic reticulum membrane [GO:0098553];MHC class I protein complex [GO:0042612];MHC class Ib protein complex [GO:0032398]…	beta-2-microglobulin binding [GO:0030881];MHC class I protein binding [GO:0042288];natural killer cell lectin-like receptor binding [GO:0046703];peptide antigen binding [GO:0042605];signaling receptor binding [GO:0005102];T cell receptor binding [GO:0042608]	developmental processes;other biological processes;stress response	other molecular function;signal transduction activity or receptor binding	Interferon gamma signaling;Antigen Presentation: Folding, assembly and peptide loading of class I MHC;DAP12 signaling;Endosomal/Vacuolar pathway;ER-Phagosome pathway;Immunoregulatory interactions between a Lymphoid and a non-Lymphoid cell;Interferon alpha/beta signaling;SARS-CoV-2 activates/modulates innate and adaptive immune responses
Q8N8S7	ENAH	Protein enabled homolog	0.0012	0.93	11	6	12	6	66.5	40.44	actin polymerization or depolymerization [GO:0008154];actin polymerization-dependent cell motility [GO:0070358];axon guidance [GO:0007411]	cell junction [GO:0030054];cytoskeleton [GO:0005856];cytosol [GO:0005829];filopodium [GO:0030175];focal adhesion [GO:0005925];lamellipodium [GO:0030027];plasma membrane [GO:0005886];synapse [GO:0045202]	actin binding [GO:0003779];profilin binding [GO:0005522];SH3 domain binding [GO:0017124];WW domain binding [GO:0050699]	cell organization and biogenesis;developmental processes;other biological processes	cytoskeletal activity;other molecular function	Generation of second messenger molecules;Signaling by ROBO receptors
Q9NVA2	SEPTIN11	Septin-11	0.0114	0.92	23	9	22	4	49.4	90.82	cytoskeleton-dependent cytokinesis [GO:0061640]	axon [GO:0030424];cell division site [GO:0032153];dendritic spine [GO:0043197];microtubule cytoskeleton [GO:0015630];septin complex [GO:0031105];septin ring [GO:0005940];stress fiber [GO:0001725]	GTP binding [GO:0005525];GTPase activity [GO:0003924];molecular adaptor activity [GO:0060090]	cell cycle OR cell proliferation;other biological processes	other molecular function
Q8WWI5	SLC44A1	Choline transporter-like protein 1	0.0465	0.91	9	4	6	4	73.3	23.03	choline catabolic process [GO:0042426];choline transport [GO:0015871];phosphatidylcholine biosynthetic process [GO:0006656];transmembrane transport [GO:0055085];transport across blood-brain barrier [GO:0150104]	cytosol [GO:0005829];extracellular exosome [GO:0070062];membrane [GO:0016020];mitochondrial outer membrane [GO:0005741];mitochondrion [GO:0005739];nucleoplasm [GO:0005654];plasma membrane [GO:0005886]	choline transmembrane transporter activity [GO:0015220];transmembrane transporter activity [GO:0022857]	other metabolic processes;transport	transporter activity	Synthesis of PC;Choline catabolism;Transport of bile salts and organic acids, metal ions and amine compounds
O43597	SPRY2	Protein sprouty homolog 2	0.0148	0.91	3	1	2	1	34.7	6.36	animal organ development [GO:0048513];bud elongation involved in lung branching [GO:0060449];cell fate commitment [GO:0045165];cellular response to leukemia inhibitory factor [GO:1990830];cellular response to vascular endothelial growth factor stimulus [GO:0035924];ERK1 and ERK2 cascade [GO:0070371];establishment of mitotic spindle orientation [GO:0000132];fibroblast growth factor receptor signal…	actin cytoskeleton [GO:0015629];cytoskeleton [GO:0005856];cytosol [GO:0005829];membrane [GO:0016020];microtubule cytoskeleton [GO:0015630];microtubule end [GO:1990752];nucleus [GO:0005634];plasma membrane [GO:0005886];ruffle membrane [GO:0032587]	protein kinase binding [GO:0019901];protein serine/threonine kinase activator activity [GO:0043539];protein serine/threonine kinase inhibitor activity [GO:0030291]	cell cycle OR cell proliferation;cell organization and biogenesis;developmental processes;other biological processes;signal transduction	enzyme regulator activity;other molecular function	EGFR downregulation;Spry regulation of FGF signaling
Q8TD19	NEK9	Serine/threonine-protein kinase Nek9	0.0119	0.91	6	4	5	4	107.1	20.35	cell division [GO:0051301];mitotic cell cycle [GO:0000278];protein phosphorylation [GO:0006468]	cytosol [GO:0005829];nucleus [GO:0005634]	ATP binding [GO:0005524];metal ion binding [GO:0046872];protein kinase activator activity [GO:0030295];protein kinase binding [GO:0019901];protein serine kinase activity [GO:0106310];protein serine/threonine kinase activity [GO:0004674]	cell cycle OR cell proliferation;other biological processes	enzyme regulator activity;kinase activity;other molecular function	EML4 and NUDC in mitotic spindle formation;Activation of NIMA Kinases NEK9, NEK6, NEK7;Nuclear Pore Complex (NPC) Disassembly
Q8N6C5	IGSF1	Immunoglobulin superfamily member 1	0.00283	0.91	3	3	4	3	148.8	14.47	negative regulation of activin receptor signaling pathway [GO:0032926];regulation of DNA-templated transcription [GO:0006355]	extracellular region [GO:0005576];membrane [GO:0016020]	activin receptor antagonist activity [GO:0038102];coreceptor activity [GO:0015026];inhibin binding [GO:0034711]	other biological processes;signal transduction	other molecular function;signal transduction activity or receptor binding
Q8N2S1	LTBP4	Latent-transforming growth factor beta-binding protein 4	0.00228	0.91	10	9	16	9	173.3	70.52	elastic fiber assembly [GO:0048251];hormone secretion [GO:0046879];protein folding [GO:0006457];regulation of cell growth [GO:0001558];regulation of transforming growth factor beta receptor signaling pathway [GO:0017015];transforming growth factor beta receptor signaling pathway [GO:0007179]	collagen-containing extracellular matrix [GO:0062023];extracellular matrix [GO:0031012];extracellular region [GO:0005576];extracellular space [GO:0005615];microfibril [GO:0001527]	calcium ion binding [GO:0005509];glycosaminoglycan binding [GO:0005539];integrin binding [GO:0005178];transforming growth factor beta binding [GO:0050431];transforming growth factor beta receptor activity [GO:0005024]	cell organization and biogenesis;cell-cell signaling;other biological processes;other metabolic processes;protein metabolism;signal transduction;transport	kinase activity;other molecular function;signal transduction activity or receptor binding	Molecules associated with elastic fibres;TGF-beta receptor signaling activates SMADs
O95336	PGLS	6-phosphogluconolactonase	0.00219	0.91	26	5	8	5	27.5	29.04	carbohydrate metabolic process [GO:0005975];pentose-phosphate shunt [GO:0006098];pentose-phosphate shunt, oxidative branch [GO:0009051]	cytoplasm [GO:0005737];cytosol [GO:0005829];extracellular exosome [GO:0070062]	6-phosphogluconolactonase activity [GO:0017057]	other metabolic processes	other molecular function	Pentose phosphate pathway
O43556	SGCE	Epsilon-sarcoglycan	0.00338	0.9	14	3	5	3	49.8	17.74	cell-matrix adhesion [GO:0007160];muscle organ development [GO:0007517]	cytoskeleton [GO:0005856];dendrite membrane [GO:0032590];dystrophin-associated glycoprotein complex [GO:0016010];Golgi apparatus [GO:0005794];plasma membrane [GO:0005886];sarcoglycan complex [GO:0016012];sarcolemma [GO:0042383]		cell adhesion;other biological processes
Q9P2X0	DPM3	Dolichol-phosphate mannosyltransferase subunit 3	0.00356	0.9	11	1	2	1	10.1	7.05	carbohydrate metabolic process [GO:0005975];dolichol metabolic process [GO:0019348];GPI anchor biosynthetic process [GO:0006506];protein C-linked glycosylation via 2'-alpha-mannosyl-L-tryptophan [GO:0018406];protein mannosylation [GO:0035268];protein O-linked mannosylation [GO:0035269];regulation of protein stability [GO:0031647]	dolichol-phosphate-mannose synthase complex [GO:0033185];endoplasmic reticulum [GO:0005783];endoplasmic reticulum membrane [GO:0005789];mannosyltransferase complex [GO:0031501];membrane [GO:0016020]	enzyme activator activity [GO:0008047]	other biological processes;other metabolic processes;protein metabolism	enzyme regulator activity	Defective DPM1 causes DPM1-CDG;Defective DPM2 causes DPM2-CDG;Defective DPM3 causes DPM3-CDG;Synthesis of dolichyl-phosphate mannose
Q8NBS9	TXNDC5	Thioredoxin domain-containing protein 5	0.00155	0.89	10	4	8	4	47.6	24.95	negative regulation of apoptotic process [GO:0043066];protein folding [GO:0006457]	azurophil granule lumen [GO:0035578];endoplasmic reticulum [GO:0005783];endoplasmic reticulum lumen [GO:0005788];extracellular exosome [GO:0070062];extracellular region [GO:0005576];lysosomal lumen [GO:0043202]	protein disulfide isomerase activity [GO:0003756];protein-disulfide reductase activity [GO:0015035]	other biological processes;other metabolic processes;protein metabolism	other molecular function	Golgi Associated Vesicle Biogenesis;Lysosome Vesicle Biogenesis;Neutrophil degranulation
P48739	PITPNB	Phosphatidylinositol transfer protein beta isoform	0.00218	0.89	23	6	8	5	31.5	26.81	lipid metabolic process [GO:0006629];nucleus organization [GO:0006997];phospholipid transport [GO:0015914];retrograde vesicle-mediated transport, Golgi to endoplasmic reticulum [GO:0006890]	cytoplasm [GO:0005737];endoplasmic reticulum membrane [GO:0005789];Golgi apparatus [GO:0005794];Golgi membrane [GO:0000139]	phosphatidylcholine binding [GO:0031210];phosphatidylcholine transfer activity [GO:0120019];phosphatidylcholine transporter activity [GO:0008525];phosphatidylinositol binding [GO:0035091];phosphatidylinositol transfer activity [GO:0008526];sphingomyelin transfer activity [GO:0140338]	cell organization and biogenesis;other metabolic processes;transport	other molecular function;transporter activity	PI and PC transport between ER and Golgi membranes
P18085	ARF4	ADP-ribosylation factor 4	0.00113	0.89	23	3	11	1	20.5	36.88	activation of phospholipase D activity [GO:0031584];apical protein localization [GO:0045176];cell migration [GO:0016477];cilium assembly [GO:0060271];dendritic spine development [GO:0060996];endoplasmic reticulum to Golgi vesicle-mediated transport [GO:0006888];establishment or maintenance of epithelial cell apical/basal polarity [GO:0045197];intracellular protein transport [GO:0006886];learning …	cytoplasm [GO:0005737];cytosol [GO:0005829];dendritic spine [GO:0043197];extracellular exosome [GO:0070062];glutamatergic synapse [GO:0098978];Golgi apparatus [GO:0005794];membrane [GO:0016020];plasma membrane [GO:0005886];ruffle membrane [GO:0032587]	epidermal growth factor receptor binding [GO:0005154];GTP binding [GO:0005525];GTPase activity [GO:0003924];guanyl-nucleotide exchange factor activity [GO:0005085];NAD+-protein-arginine ADP-ribosyltransferase activity [GO:0106274]	cell organization and biogenesis;developmental processes;other biological processes;transport	enzyme regulator activity;other molecular function;signal transduction activity or receptor binding	COPI-dependent Golgi-to-ER retrograde traffic;COPI-mediated anterograde transport;VxPx cargo-targeting to cilium
P23284	PPIB	Peptidyl-prolyl cis-trans isomerase B	0.00137	0.89	46	10	19	9	23.7	68.54	bone development [GO:0060348];chaperone-mediated protein folding [GO:0061077];neutrophil chemotaxis [GO:0030593];positive regulation by host of viral genome replication [GO:0044829];positive regulation by host of viral process [GO:0044794];positive regulation of multicellular organism growth [GO:0040018];protein folding [GO:0006457];protein peptidyl-prolyl isomerization [GO:0000413];protein stabi…	cytoplasm [GO:0005737];cytosol [GO:0005829];endoplasmic reticulum [GO:0005783];endoplasmic reticulum chaperone complex [GO:0034663];endoplasmic reticulum lumen [GO:0005788];extracellular exosome [GO:0070062];focal adhesion [GO:0005925];intracellular membrane-bounded organelle [GO:0043231];melanosome [GO:0042470];membrane [GO:0016020];nucleoplasm [GO:0005654];nucleus [GO:0005634];perinuclear regio…	cyclosporin A binding [GO:0016018];peptidyl-prolyl cis-trans isomerase activity [GO:0003755];RNA binding [GO:0003723];RNA polymerase binding [GO:0070063];unfolded protein binding [GO:0051082]	developmental processes;other biological processes;other metabolic processes;protein metabolism	other molecular function	Collagen biosynthesis and modifying enzymes;SARS-CoV-1 activates/modulates innate immune responses
Q9NV70	EXOC1	Exocyst complex component 1	0.0012	0.88	7	5	6	5	101.9	20.74	defense response to virus [GO:0051607];exocytosis [GO:0006887];Golgi to plasma membrane transport [GO:0006893];membrane fission [GO:0090148];mitotic cytokinesis [GO:0000281];phosphatidylinositol-mediated signaling [GO:0048015];positive regulation of protein secretion [GO:0050714];protein transport [GO:0015031];regulation of macroautophagy [GO:0016241];vesicle docking involved in exocytosis [GO:00…	cytoplasm [GO:0005737];cytoplasmic side of apical plasma membrane [GO:0098592];cytosol [GO:0005829];exocyst [GO:0000145];Flemming body [GO:0090543];membrane [GO:0016020];perinuclear region of cytoplasm [GO:0048471];plasma membrane [GO:0005886]	phosphatidylinositol-4,5-bisphosphate binding [GO:0005546]	cell cycle OR cell proliferation;cell organization and biogenesis;other biological processes;stress response;transport	other molecular function	Insulin processing;Translocation of SLC2A4 (GLUT4) to the plasma membrane;VxPx cargo-targeting to cilium
O43707	ACTN4	Alpha-actinin-4	0.00195	0.88	50	44	149	29	104.8	561.73	actin cytoskeleton organization [GO:0030036];muscle cell development [GO:0055001];negative regulation of substrate adhesion-dependent cell spreading [GO:1900025];peroxisome proliferator activated receptor signaling pathway [GO:0035357];positive regulation of cell migration [GO:0030335];positive regulation of NIK/NF-kappaB signaling [GO:1901224];positive regulation of sodium:proton antiporter acti…	actin cytoskeleton [GO:0015629];cell junction [GO:0030054];cell projection [GO:0042995];cortical actin cytoskeleton [GO:0030864];cytoplasm [GO:0005737];cytosol [GO:0005829];extracellular exosome [GO:0070062];extracellular region [GO:0005576];extracellular space [GO:0005615];focal adhesion [GO:0005925];neuron projection [GO:0043005];nuclear body [GO:0016604];nucleus [GO:0005634];perinuclear region…	actin binding [GO:0003779];actin filament binding [GO:0051015];calcium ion binding [GO:0005509];chromatin DNA binding [GO:0031490];integrin binding [GO:0005178];nuclear receptor binding [GO:0016922];nuclear receptor coactivator activity [GO:0030374];nuclear retinoic acid receptor binding [GO:0042974];nucleoside binding [GO:0001882];protein homodimerization activity [GO:0042803];protein N-terminus…	cell organization and biogenesis;other biological processes;signal transduction;transport	cytoskeletal activity;nucleic acid binding activity;other molecular function;signal transduction activity or receptor binding	Nephrin family interactions;Platelet degranulation
Q15293	RCN1	Reticulocalbin-1	0.00113	0.88	17	5	11	5	38.9	39.66	camera-type eye development [GO:0043010];in utero embryonic development [GO:0001701]	endoplasmic reticulum [GO:0005783];endoplasmic reticulum lumen [GO:0005788]	calcium ion binding [GO:0005509]	developmental processes	other molecular function	Post-translational protein phosphorylation;Regulation of Insulin-like Growth Factor (IGF) transport and uptake by Insulin-like Growth Factor Binding Proteins (IGFBPs)
P39059	COL15A1	Collagen alpha-1(XV) chain	0.00113	0.88	10	10	25	10	141.6	88.41	angiogenesis [GO:0001525];cell adhesion [GO:0007155];endothelial cell morphogenesis [GO:0001886];extracellular matrix organization [GO:0030198];signal transduction [GO:0007165]	collagen type XV trimer [GO:0005582];collagen-containing extracellular matrix [GO:0062023];endoplasmic reticulum lumen [GO:0005788];extracellular exosome [GO:0070062];extracellular matrix [GO:0031012];extracellular region [GO:0005576];extracellular space [GO:0005615];membrane [GO:0016020]	extracellular matrix structural constituent [GO:0005201];extracellular matrix structural constituent conferring tensile strength [GO:0030020]	cell adhesion;cell organization and biogenesis;developmental processes;other biological processes;signal transduction	extracellular structural activity	Assembly of collagen fibrils and other multimeric structures;Collagen chain trimerization;Collagen degradation
P41226	UBA7	Ubiquitin-like modifier-activating enzyme 7	0.00189	0.88	3	2	3	2	111.6	10.19	cellular response to DNA damage stimulus [GO:0006974];ISG15-protein conjugation [GO:0032020];modification-dependent protein catabolic process [GO:0019941];protein modification by small protein conjugation [GO:0032446];protein modification process [GO:0036211]	cytoplasm [GO:0005737];cytosol [GO:0005829];nucleoplasm [GO:0005654];nucleus [GO:0005634]	ATP binding [GO:0005524];ISG15 activating enzyme activity [GO:0019782];ubiquitin-protein transferase activity [GO:0004842]	other metabolic processes;protein metabolism;stress response	other molecular function	Antigen processing: Ubiquitination & Proteasome degradation;ISG15 antiviral mechanism;Negative regulators of DDX58/IFIH1 signaling;Termination of translesion DNA synthesis
Q8WUH2	TGFBRAP1	Transforming growth factor-beta receptor-associated protein 1	0.0017	0.87	1	1	2	1	97.1	6.97	autophagy [GO:0006914];endosomal vesicle fusion [GO:0034058];endosome to lysosome transport [GO:0008333];intracellular protein transport [GO:0006886];regulation of DNA-templated transcription [GO:0006355];regulation of SNARE complex assembly [GO:0035542];signal transduction [GO:0007165];transforming growth factor beta receptor signaling pathway [GO:0007179]	CORVET complex [GO:0033263];cytoplasm [GO:0005737];early endosome [GO:0005769];intracellular membrane-bounded organelle [GO:0043231];membrane [GO:0016020]	SMAD binding [GO:0046332];transforming growth factor beta receptor binding [GO:0005160]	cell organization and biogenesis;other biological processes;other metabolic processes;signal transduction;transport	other molecular function;signal transduction activity or receptor binding
P18065	IGFBP2	Insulin-like growth factor-binding protein 2	0.0191	0.87	19	4	4	4	34.8	16.03	aging [GO:0007568];cellular response to hormone stimulus [GO:0032870];female pregnancy [GO:0007565];negative regulation of canonical Wnt signaling pathway [GO:0090090];positive regulation of activated T cell proliferation [GO:0042104];regulation of insulin-like growth factor receptor signaling pathway [GO:0043567];response to estradiol [GO:0032355];response to estrogen [GO:0043627];response to gl…	apical plasma membrane [GO:0016324];cytoplasmic vesicle [GO:0031410];extracellular exosome [GO:0070062];extracellular region [GO:0005576];extracellular space [GO:0005615]	insulin-like growth factor I binding [GO:0031994];insulin-like growth factor II binding [GO:0031995];signaling receptor binding [GO:0005102]	other biological processes	other molecular function;signal transduction activity or receptor binding	Regulation of Insulin-like Growth Factor (IGF) transport and uptake by Insulin-like Growth Factor Binding Proteins (IGFBPs)
P35237	SERPINB6	Serpin B6	0.0178	0.87	43	11	24	11	42.6	90.21	cellular response to osmotic stress [GO:0071470];negative regulation of endopeptidase activity [GO:0010951];sensory perception of sound [GO:0007605]	collagen-containing extracellular matrix [GO:0062023];cytoplasm [GO:0005737];cytosol [GO:0005829];extracellular exosome [GO:0070062];extracellular region [GO:0005576];extracellular space [GO:0005615];ficolin-1-rich granule membrane [GO:0101003];plasma membrane [GO:0005886];secretory granule membrane [GO:0030667];serine protease inhibitor complex [GO:0097180];tertiary granule membrane [GO:0070821]	protease binding [GO:0002020];serine-type endopeptidase inhibitor activity [GO:0004867]	other biological processes;stress response	enzyme regulator activity;other molecular function	Dissolution of Fibrin Clot;Neutrophil degranulation
P13796	LCP1	Plastin-2	0.0264	0.87	23	12	25	8	70.2	94.23	actin crosslink formation [GO:0051764];actin filament bundle assembly [GO:0051017];actin filament network formation [GO:0051639];animal organ regeneration [GO:0031100];cell migration [GO:0016477];cortical actin cytoskeleton organization [GO:0030866];extracellular matrix disassembly [GO:0022617];positive regulation of podosome assembly [GO:0071803];protein kinase A signaling [GO:0010737];regulatio…	actin cytoskeleton [GO:0015629];actin filament [GO:0005884];actin filament bundle [GO:0032432];cell junction [GO:0030054];cytoplasm [GO:0005737];cytosol [GO:0005829];extracellular exosome [GO:0070062];extracellular space [GO:0005615];filopodium [GO:0030175];focal adhesion [GO:0005925];glial cell projection [GO:0097386];perinuclear region of cytoplasm [GO:0048471];phagocytic cup [GO:0001891];plasm…	actin binding [GO:0003779];actin filament binding [GO:0051015];calcium ion binding [GO:0005509];GTPase binding [GO:0051020];integrin binding [GO:0005178]	cell organization and biogenesis;other biological processes;signal transduction	cytoskeletal activity;other molecular function;signal transduction activity or receptor binding	Gene and protein expression by JAK-STAT signaling after Interleukin-12 stimulation
Q9H3Q1	CDC42EP4	Cdc42 effector protein 4	0.00988	0.87	28	6	9	6	38	40.82	cellular response to type II interferon [GO:0071346];positive regulation of actin filament polymerization [GO:0030838];positive regulation of pseudopodium assembly [GO:0031274];regulation of cell shape [GO:0008360];Rho protein signal transduction [GO:0007266]	actin cytoskeleton [GO:0015629];adherens junction [GO:0005912];cytoplasm [GO:0005737];cytoskeleton [GO:0005856];cytosol [GO:0005829];endomembrane system [GO:0012505];microtubule cytoskeleton [GO:0015630];phagocytic vesicle [GO:0045335];plasma membrane [GO:0005886]	RNA binding [GO:0003723];small GTPase binding [GO:0031267]	cell organization and biogenesis;other biological processes;signal transduction;stress response	other molecular function	CDC42 GTPase cycle;RAC1 GTPase cycle;RAC2 GTPase cycle;RHOQ GTPase cycle
Q14980	NUMA1	Nuclear mitotic apparatus protein 1	0.00113	0.87	18	28	49	28	238.1	189.03	anastral spindle assembly [GO:0055048];astral microtubule organization [GO:0030953];cell division [GO:0051301];chromosome segregation [GO:0007059];establishment of mitotic spindle orientation [GO:0000132];meiotic cell cycle [GO:0051321];microtubule bundle formation [GO:0001578];nucleus organization [GO:0006997];positive regulation of BMP signaling pathway [GO:0030513];positive regulation of chrom…	cell cortex [GO:0005938];cell cortex region [GO:0099738];centrosome [GO:0005813];chromosome [GO:0005694];cortical microtubule [GO:0055028];cytoplasmic microtubule bundle [GO:1905720];cytosol [GO:0005829];dendrite [GO:0030425];extracellular exosome [GO:0070062];extrinsic component of plasma membrane [GO:0019897];lateral cell cortex [GO:0097575];lateral plasma membrane [GO:0016328];microtubule bund…	disordered domain specific binding [GO:0097718];dynein complex binding [GO:0070840];microtubule binding [GO:0008017];microtubule minus-end binding [GO:0051011];microtubule plus-end binding [GO:0051010];phosphatidylinositol binding [GO:0035091];protein C-terminus binding [GO:0008022];protein domain specific binding [GO:0019904];protein-containing complex binding [GO:0044877];structural molecule ac…	cell cycle OR cell proliferation;cell organization and biogenesis;other biological processes	cytoskeletal activity;other molecular function	Mitotic Prophase;Recruitment of NuMA to mitotic centrosomes
P27540	ARNT	Aryl hydrocarbon receptor nuclear translocator	0.00228	0.87	2	1	2	1	86.6	6.93	cell differentiation [GO:0030154];embryonic placenta development [GO:0001892];positive regulation of endothelial cell proliferation [GO:0001938];positive regulation of erythrocyte differentiation [GO:0045648];positive regulation of glycolytic process [GO:0045821];positive regulation of hormone biosynthetic process [GO:0046886];positive regulation of protein sumoylation [GO:0033235];positive regul…	aryl hydrocarbon receptor complex [GO:0034751];chromatin [GO:0000785];cytoplasm [GO:0005737];nuclear aryl hydrocarbon receptor complex [GO:0034753];nuclear body [GO:0016604];nucleoplasm [GO:0005654];nucleus [GO:0005634];RNA polymerase II transcription regulator complex [GO:0090575]	aryl hydrocarbon receptor binding [GO:0017162];cis-regulatory region sequence-specific DNA binding [GO:0000987];DNA-binding transcription factor activity [GO:0003700];DNA-binding transcription factor activity, RNA polymerase II-specific [GO:0000981];nuclear receptor activity [GO:0004879];protein heterodimerization activity [GO:0046982];protein homodimerization activity [GO:0042803];RNA polymerase…	developmental processes;other biological processes;signal transduction;stress response	nucleic acid binding activity;other molecular function;signal transduction activity or receptor binding	Aryl hydrocarbon receptor signalling;Endogenous sterols;NPAS4 regulates expression of target genes;PPARA activates gene expression;Regulation of gene expression by Hypoxia-inducible Factor;Xenobiotics
P43121	MCAM	Cell surface glycoprotein MUC18	0.00137	0.86	17	9	22	9	71.6	93.55	anatomical structure morphogenesis [GO:0009653];angiogenesis [GO:0001525];cell adhesion [GO:0007155];glomerular filtration [GO:0003094];positive regulation of cell migration [GO:0030335];vascular wound healing [GO:0061042]	external side of plasma membrane [GO:0009897];extracellular region [GO:0005576];extracellular space [GO:0005615];focal adhesion [GO:0005925];nucleus [GO:0005634];plasma membrane [GO:0005886]		cell adhesion;developmental processes;other biological processes;stress response		RAC1 GTPase cycle;RAC2 GTPase cycle;RAC3 GTPase cycle;RHOA GTPase cycle;RHOB GTPase cycle;RHOC GTPase cycle;RHOD GTPase cycle;RHOF GTPase cycle;RHOG GTPase cycle
P14550	AKR1A1	Aldo-keto reductase family 1 member A1	0.00276	0.86	36	11	18	11	36.6	64.68	aldehyde catabolic process [GO:0046185];cellular detoxification of aldehyde [GO:0110095];daunorubicin metabolic process [GO:0044597];D-glucuronate catabolic process [GO:0042840];doxorubicin metabolic process [GO:0044598];glucuronate catabolic process to xylulose 5-phosphate [GO:0019640];glutathione derivative biosynthetic process [GO:1901687];L-ascorbic acid biosynthetic process [GO:0019853];lipi…	apical plasma membrane [GO:0016324];cytosol [GO:0005829];extracellular exosome [GO:0070062];extracellular space [GO:0005615];synapse [GO:0045202]	alditol:NADP+ 1-oxidoreductase activity [GO:0004032];aldo-keto reductase (NADP) activity [GO:0004033];allyl-alcohol dehydrogenase activity [GO:0047655];glucuronolactone reductase activity [GO:0047941];glycerol dehydrogenase [NADP+] activity [GO:0047956];L-glucuronate reductase activity [GO:0047939];methylglyoxal reductase (NADPH-dependent, acetol producing) [GO:1990002];oxidoreductase activity, a…	other biological processes;other metabolic processes	other molecular function	Formation of xylulose-5-phosphate;Glutathione conjugation
P51148	RAB5C	Ras-related protein Rab-5C	0.00163	0.86	54	8	20	6	23.5	73.94	endocytosis [GO:0006897];intracellular protein transport [GO:0006886];plasma membrane to endosome transport [GO:0048227];regulation of endocytosis [GO:0030100]	azurophil granule membrane [GO:0035577];early endosome [GO:0005769];early endosome membrane [GO:0031901];endocytic vesicle [GO:0030139];endomembrane system [GO:0012505];endosome [GO:0005768];extracellular exosome [GO:0070062];lipid droplet [GO:0005811];lysosomal membrane [GO:0005765];melanosome [GO:0042470];plasma membrane [GO:0005886]	G protein activity [GO:0003925];GDP binding [GO:0019003];GTP binding [GO:0005525];GTPase activity [GO:0003924]	transport	other molecular function	Clathrin-mediated endocytosis;Golgi Associated Vesicle Biogenesis;Neutrophil degranulation;RAB GEFs exchange GTP for GDP on RABs;RAB geranylgeranylation;Respiratory syncytial virus (RSV) attachment and entry;TBC/RABGAPs
Q9NYL9	TMOD3	Tropomodulin-3	0.00224	0.86	17	4	5	4	39.6	20.01	actin filament organization [GO:0007015];erythrocyte development [GO:0048821];mitotic cell cycle phase transition [GO:0044772];muscle contraction [GO:0006936];myofibril assembly [GO:0030239];pointed-end actin filament capping [GO:0051694];positive regulation of mitotic cell cycle phase transition [GO:1901992]	adherens junction [GO:0005912];cytoskeleton [GO:0005856];myofibril [GO:0030016];striated muscle thin filament [GO:0005865]	actin binding [GO:0003779];cadherin binding involved in cell-cell adhesion [GO:0098641];tropomyosin binding [GO:0005523]	cell cycle OR cell proliferation;cell organization and biogenesis;other biological processes	cytoskeletal activity	RHOBTB2 GTPase cycle;RND3 GTPase cycle;Striated Muscle Contraction
Q9ULZ3	PYCARD	Apoptosis-associated speck-like protein containing a CARD	0.00328	0.86	7	2	4	2	21.6	14.78	activation of cysteine-type endopeptidase activity [GO:0097202];activation of cysteine-type endopeptidase activity involved in apoptotic process [GO:0006919];activation of innate immune response [GO:0002218];apoptotic process [GO:0006915];cellular response to interleukin-1 [GO:0071347];cellular response to lipopolysaccharide [GO:0071222];cellular response to tumor necrosis factor [GO:0071356];def…	AIM2 inflammasome complex [GO:0097169];azurophil granule lumen [GO:0035578];cytoplasm [GO:0005737];cytosol [GO:0005829];endoplasmic reticulum [GO:0005783];extracellular region [GO:0005576];Golgi membrane [GO:0000139];IkappaB kinase complex [GO:0008385];inflammasome complex [GO:0061702];microtubule [GO:0005874];mitochondrion [GO:0005739];neuronal cell body [GO:0043025];NLRP1 inflammasome complex […	BMP receptor binding [GO:0070700];cysteine-type endopeptidase activator activity involved in apoptotic process [GO:0008656];cysteine-type endopeptidase activity involved in apoptotic process [GO:0097153];enzyme binding [GO:0019899];identical protein binding [GO:0042802];interleukin-6 receptor binding [GO:0005138];myosin I binding [GO:0017024];protease binding [GO:0002020];protein dimerization act…	cell organization and biogenesis;other biological processes;other metabolic processes;signal transduction;stress response;transport	cytoskeletal activity;enzyme regulator activity;other molecular function;signal transduction activity or receptor binding	CLEC7A/inflammasome pathway;Neutrophil degranulation;Purinergic signaling in leishmaniasis infection;SARS-CoV-1 activates/modulates innate immune responses;The AIM2 inflammasome;The NLRP3 inflammasome
P29966	MARCKS	Myristoylated alanine-rich C-kinase substrate	0.00137	0.86	37	9	20	9	31.5	77.55	actin crosslink formation [GO:0051764];actin filament bundle assembly [GO:0051017];actin filament organization [GO:0007015];apoptotic process [GO:0006915];central nervous system development [GO:0007417];mitochondrion organization [GO:0007005];neural tube development [GO:0021915];neurogenesis [GO:0022008];response to endoplasmic reticulum stress [GO:0034976]	actin cytoskeleton [GO:0015629];actin filament bundle [GO:0032432];cell cortex [GO:0005938];centrosome [GO:0005813];cytoplasm [GO:0005737];extracellular exosome [GO:0070062];focal adhesion [GO:0005925];germinal vesicle [GO:0042585];plasma membrane [GO:0005886]	actin filament binding [GO:0051015];calmodulin binding [GO:0005516];identical protein binding [GO:0042802];protein kinase C binding [GO:0005080]	cell organization and biogenesis;developmental processes;other biological processes;stress response	cytoskeletal activity;other molecular function	Acetylcholine regulates insulin secretion
P54802	NAGLU	Alpha-N-acetylglucosaminidase	0.00194	0.85	4	2	5	2	82.2	23.73	cerebellar Purkinje cell layer development [GO:0021680];heparan sulfate proteoglycan catabolic process [GO:0030200];inner ear receptor cell development [GO:0060119];locomotor rhythm [GO:0045475];lysosome organization [GO:0007040];middle ear morphogenesis [GO:0042474];nervous system development [GO:0007399];retinal rod cell development [GO:0046548]	extracellular exosome [GO:0070062];lysosomal lumen [GO:0043202];lysosome [GO:0005764]	alpha-N-acetylglucosaminidase activity [GO:0004561]	cell organization and biogenesis;developmental processes;other biological processes;other metabolic processes;protein metabolism;signal transduction;stress response;transport	other molecular function	HS-GAG degradation;MPS IIIB - Sanfilippo syndrome B
Q9UNH6	SNX7	Sorting nexin-7	0.00707	0.85	3	1	2	1	45.3	6.04	autophagy of mitochondrion [GO:0000422];endocytic recycling [GO:0032456];piecemeal microautophagy of the nucleus [GO:0034727];positive regulation of autophagosome assembly [GO:2000786];protein transport [GO:0015031];reticulophagy [GO:0061709]	early endosome [GO:0005769];early endosome membrane [GO:0031901];phagophore assembly site [GO:0000407]	phosphatidylinositol binding [GO:0035091]	other biological processes;other metabolic processes;transport	other molecular function
Q96C23	GALM	Galactose mutarotase	0.0126	0.85	14	3	6	3	37.7	23.2	carbohydrate metabolic process [GO:0005975];galactose catabolic process via UDP-galactose [GO:0033499];galactose metabolic process [GO:0006012];glucose metabolic process [GO:0006006]	cytoplasm [GO:0005737];extracellular exosome [GO:0070062]	aldose 1-epimerase activity [GO:0004034];carbohydrate binding [GO:0030246]	other metabolic processes	other molecular function
Q14258	TRIM25	E3 ubiquitin/ISG15 ligase TRIM25	0.00137	0.84	7	4	6	4	70.9	17.58	cellular response to leukemia inhibitory factor [GO:1990830];innate immune response [GO:0045087];negative regulation of viral entry into host cell [GO:0046597];positive regulation of DNA-binding transcription factor activity [GO:0051091];positive regulation of I-kappaB kinase/NF-kappaB signaling [GO:0043123];positive regulation of NF-kappaB transcription factor activity [GO:0051092];protein monou…	cytoplasmic stress granule [GO:0010494];cytosol [GO:0005829];nuclear body [GO:0016604];nucleoplasm [GO:0005654]	cadherin binding [GO:0045296];ligase activity [GO:0016874];metal ion binding [GO:0046872];RIG-I binding [GO:0039552];RNA binding [GO:0003723];transcription coactivator activity [GO:0003713];ubiquitin protein ligase activity [GO:0061630];ubiquitin-protein transferase activity [GO:0004842]	other biological processes;other metabolic processes;protein metabolism;signal transduction;stress response	other molecular function;signal transduction activity or receptor binding	Evasion by RSV of host interferon responses;Interferon gamma signaling;ISG15 antiviral mechanism;Negative regulators of DDX58/IFIH1 signaling;NF-kB activation through FADD/RIP-1 pathway mediated by caspase-8 and -10;Ovarian tumor domain proteases;PKR-mediated signaling;RSV-host interactions;SARS-CoV-1 activates/modulates innate immune responses;SARS-CoV-2 activates/modulates innate and adaptive i…
P19623	SRM	Spermidine synthase	0.00113	0.84	12	3	4	3	33.8	12.5	cellular response to leukemia inhibitory factor [GO:1990830];polyamine biosynthetic process [GO:0006596];polyamine metabolic process [GO:0006595];spermidine biosynthetic process [GO:0008295]	cytosol [GO:0005829]	identical protein binding [GO:0042802];protein homodimerization activity [GO:0042803];spermidine synthase activity [GO:0004766]	other biological processes;other metabolic processes	other molecular function	Metabolism of polyamines
Q8IXM6	NRM	Nurim	0.00228	0.84	8	1	3	1	29.4	10.32		membrane [GO:0016020];nuclear envelope [GO:0005635];nuclear inner membrane [GO:0005637];nuclear membrane [GO:0031965]
[truncated: 715 more rows]
